# Supplementary material for: Propane-1,2-diammonium bis­(pyridine-2,6-dicarboxyl­ato-κ3 O,N,O′)nickelate(II) tetra­hydrate
Source: Acta Crystallogr Sect E Struct Rep Online. 2008 Jun 7;64(Pt 7):m874–5. doi: 10.1107/S1600536808016309 (PMC2961796; doi:10.1107/S1600536808016309)
Supplement: Supplementary file 1 [file e-64-0m874-sup1.cif]

##############################################################################
###                                                                        ###
###        Electronic paper (Acta Crystallographica Section E)             ###
###                                                                        ###
##############################################################################
#                                                                            #
# This CIF contains the data in a paper accepted for publication in Acta     #
# Crystallographica Section E. It conforms to the requirements of Notes      #
# for Authors for Section E, and has been peer reviewed under the auspices   #
# of the IUCr Commission on Journals.                                        #
#                                                                            #
# Full details of the Crystallographic Information File format               #
# are given in the paper "The Crystallographic Information File (CIF):       #
# a New Standard Archive File for Crystallography" by S. R. Hall, F. H.      #
# Allen and I. D. Brown [Acta Cryst. (1991), A47, 655-685].                  #
#                                                                            #
# The current version of the core CIF dictionary is obtainable from          #
# ftp://ftp.iucr.org/pub/cif_core.dic. The current version number is 2.4.    #
#                                                                            #
# Software is freely available for graphical display of the structure(s) in  #
# this CIF.  For information consult the CIF home page http://www.iucr.org/  #
# cif/home.html                                                              #
#                                                                            #
# This file may be used for bona fide research purposes within the           #
# scientific community so long as proper attribution is given to the journal # 
# article from which it was obtained.                                        #
#                                                                            #
##############################################################################
                                             
data_I
_audit_creation_method     SHELXL97
_chemical_name_systematic
;
Propane-1,2-diammonium
bis(pyridine-2,6-dicarboxylato-\k^3^O,N,O')nickelate(II) tetrahydrate
;
_chemical_name_common     ?
_chemical_formula_moiety     'C3 H12 N2 2+ , C14 H6 N2 Ni O8 2- , 4H2 O'
_chemical_formula_sum     'C17 H26 N4 Ni O12'
_chemical_formula_iupac     '(C3 H12 N2) [Ni (C7 H3 N O4)2] , 4H2 O'
_chemical_formula_weight     537.13
_chemical_melting_point     ?
_symmetry_cell_setting     orthorhombic
_symmetry_space_group_name_H-M     'P n a 21'
_symmetry_space_group_name_Hall     'P 2c -2n'
loop_
    _symmetry_equiv_pos_as_xyz
    'x, y, z'
    '-x, -y, z+1/2'
    'x+1/2, -y+1/2, z'
    '-x+1/2, y+1/2, z+1/2'
_cell_length_a     20.7598(6)
_cell_length_b     8.2582(2)
_cell_length_c     12.7242(4)
_cell_angle_alpha     90.00
_cell_angle_beta     90.00
_cell_angle_gamma     90.00
_cell_volume     2181.42(11)
_cell_formula_units_Z     4
_cell_measurement_reflns_used     410
_cell_measurement_theta_min     3
_cell_measurement_theta_max     29
_cell_measurement_temperature     100(2)
_exptl_crystal_description     prism
_exptl_crystal_colour     light-green
_exptl_crystal_size_max     0.26
_exptl_crystal_size_mid     0.22
_exptl_crystal_size_min     0.11
_exptl_crystal_density_diffrn     1.635
_exptl_crystal_density_meas     ?
_exptl_crystal_density_method     'not measured'
_exptl_crystal_F_000     1120
_exptl_absorpt_coefficient_mu     0.963
_exptl_absorpt_correction_type     multi-scan
_exptl_absorpt_process_details     '(SADABS; Sheldrick, 1996)'
_exptl_absorpt_correction_T_min     0.781
_exptl_absorpt_correction_T_max     0.898
_exptl_special_details
;
;
_diffrn_ambient_temperature     100(2)
_diffrn_radiation_type     MoK\a
_diffrn_radiation_wavelength     0.71073
_diffrn_radiation_source     'fine-focus sealed tube'
_diffrn_radiation_monochromator     graphite
_diffrn_measurement_device_type     'Bruker APEXII CCD area-detector'
_diffrn_measurement_method     \w
_diffrn_detector_area_resol_mean     ?
_diffrn_reflns_number     36654
_diffrn_reflns_av_R_equivalents     0.0354
_diffrn_reflns_av_sigmaI/netI     0.0298
_diffrn_reflns_theta_min     1.96
_diffrn_reflns_theta_max     29.99
_diffrn_reflns_theta_full     29.99
_diffrn_measured_fraction_theta_max     1.000
_diffrn_measured_fraction_theta_full     1.000
_diffrn_reflns_limit_h_min     -29
_diffrn_reflns_limit_h_max     29
_diffrn_reflns_limit_k_min     -11
_diffrn_reflns_limit_k_max     11
_diffrn_reflns_limit_l_min     -17
_diffrn_reflns_limit_l_max     17
_diffrn_standards_number     0
_diffrn_standards_interval_count     ?
_diffrn_standards_interval_time     ?
_diffrn_standards_decay_%     0
_refine_special_details
;
Refinement of <i>F</i>^2^ against ALL reflections. The weighted <i>R</i>-factor
<i>wR</i> and goodness of fit <i>S</i> are based on <i>F</i>^2^, conventional
<i>R</i>-factors <i>R</i> are based on <i>F</i>, with <i>F</i> set to zero for
negative <i>F</i>^2^. The threshold expression of <i>F</i>^2^ >
\s(<i>F</i>^2^) is used only for calculating <i>R</i>-factors(gt) <i>etc</i>.
and is not relevant to the choice of reflections for refinement.
<i>R</i>-factors based on <i>F</i>^2^ are statistically about twice as large
as those based on <i>F</i>, and <i>R</i>- factors based on ALL data will be
even larger.
;
_reflns_number_total     6379
_reflns_number_gt     6016
_reflns_threshold_expression     I>2\s(I)
_refine_ls_structure_factor_coef     Fsqd
_refine_ls_matrix_type     full
_refine_ls_R_factor_all     0.0260
_refine_ls_R_factor_gt     0.0234
_refine_ls_wR_factor_gt     0.0577
_refine_ls_wR_factor_ref     0.0590
_refine_ls_goodness_of_fit_ref     1.006
_refine_ls_restrained_S_all     1.006
_refine_ls_number_reflns     6379
_refine_ls_number_parameters     310
_refine_ls_number_restraints     1
_refine_ls_hydrogen_treatment     constr
_refine_ls_weighting_scheme     calc
_refine_ls_weighting_details
            'calc w = 1/[\s^2^(Fo^2^)+(0.03P)^2^+0.5P] where P=(Fo^2^+2Fc^2^)/3'
_atom_sites_solution_hydrogens     mixed
_atom_sites_solution_primary     direct
_atom_sites_solution_secondary     difmap
_refine_ls_shift/su_max     0.001
_refine_ls_shift/su_mean     0.000
_refine_diff_density_max     0.339
_refine_diff_density_min     -0.334
_refine_ls_extinction_method     none
_refine_ls_extinction_coef     ?
_refine_ls_abs_structure_details
                                    'Flack (1983), with how many Friedel pairs?'
_refine_ls_abs_structure_Flack     0.004(7)
loop_
    _atom_type_symbol
    _atom_type_description
    _atom_type_scat_dispersion_real
    _atom_type_scat_dispersion_imag
    _atom_type_scat_source
    'C' 'C' 0.0033 0.0016
                         'International Tables Vol C Tables 4.2.6.8 and 6.1.1.4'
    'H' 'H' 0.0000 0.0000
                         'International Tables Vol C Tables 4.2.6.8 and 6.1.1.4'
    'N' 'N' 0.0061 0.0033
                         'International Tables Vol C Tables 4.2.6.8 and 6.1.1.4'
    'O' 'O' 0.0106 0.0060
                         'International Tables Vol C Tables 4.2.6.8 and 6.1.1.4'
    'Ni' 'Ni' 0.3393 1.1124
                         'International Tables Vol C Tables 4.2.6.8 and 6.1.1.4'
_computing_data_collection     'APEX2 (Bruker, 2007)'
_computing_cell_refinement     'SAINT (Bruker, 2007)'
_computing_data_reduction     'SAINT (Bruker, 2007)'
_computing_structure_solution     'SHELXS97 (Sheldrick, 2008)'
_computing_structure_refinement     'SHELXL97 (Sheldrick, 2008)'
_computing_molecular_graphics     'SHELXTL (Sheldrick, 2008)'
_computing_publication_material     'SHELXTL (Sheldrick, 2008)'
loop_
    _atom_site_type_symbol
    _atom_site_label
    _atom_site_fract_x
    _atom_site_fract_y
    _atom_site_fract_z
    _atom_site_U_iso_or_equiv
    _atom_site_adp_type
    _atom_site_calc_flag
    _atom_site_refinement_flags
    _atom_site_occupancy
    _atom_site_disorder_assembly
    _atom_site_disorder_group
    Ni Ni1 0.230880(7) 0.50781(2) 0.25665(2) 0.00841(4) Uani d . 1 . .
    O O1 0.36657(5) 0.27840(12) 0.44207(8) 0.0123(2) Uani d . 1 . .
    O O2 0.30848(5) 0.35043(12) 0.30169(8) 0.0110(2) Uani d . 1 . .
    O O3 0.15872(5) 0.68763(13) 0.28120(8) 0.0131(2) Uani d . 1 . .
    O O4 0.10593(5) 0.81657(13) 0.41025(9) 0.0133(2) Uani d . 1 . .
    O O5 0.35128(5) 0.74395(13) 0.04995(8) 0.0128(2) Uani d . 1 . .
    O O6 0.30178(5) 0.66991(13) 0.19960(8) 0.0113(2) Uani d . 1 . .
    O O7 0.15889(5) 0.32530(12) 0.24551(9) 0.0120(2) Uani d . 1 . .
    O O8 0.09570(5) 0.20477(13) 0.12645(9) 0.0146(2) Uani d . 1 . .
    N N1 0.23302(5) 0.53498(17) 0.41041(11) 0.0085(2) Uani d . 1 . .
    N N2 0.22246(6) 0.48264(15) 0.10356(12) 0.0090(3) Uani d . 1 . .
    C C1 0.27701(7) 0.45504(17) 0.46722(12) 0.0087(2) Uani d . 1 . .
    C C2 0.28041(8) 0.47344(19) 0.57519(13) 0.0109(3) Uani d . 1 . .
    H H2A 0.3120 0.4178 0.6153 0.013 Uiso calc R 1 . .
    C C3 0.23594(7) 0.57630(18) 0.62343(12) 0.0112(3) Uani d . 1 . .
    H H3A 0.2371 0.5909 0.6975 0.013 Uiso calc R 1 . .
    C C4 0.18997(7) 0.65754(17) 0.56366(11) 0.0102(3) Uani d . 1 . .
    H H4A 0.1593 0.7270 0.5958 0.012 Uiso calc R 1 . .
    C C5 0.19040(7) 0.63384(17) 0.45558(11) 0.0088(2) Uani d . 1 . .
    C C6 0.32098(6) 0.35197(16) 0.39952(12) 0.0096(2) Uani d . 1 . .
    C C7 0.14761(7) 0.71970(17) 0.37710(11) 0.0102(3) Uani d . 1 . .
    C C8 0.26305(6) 0.56135(18) 0.04015(12) 0.0095(3) Uani d . 1 . .
    C C9 0.26076(7) 0.5380(2) -0.06858(12) 0.0105(3) Uani d . 1 . .
    H H9A 0.2901 0.5919 -0.1140 0.013 Uiso calc R 1 . .
    C C10 0.21417(7) 0.43328(18) -0.10826(11) 0.0121(3) Uani d . 1 . .
    H H10A 0.2116 0.4147 -0.1818 0.015 Uiso calc R 1 . .
    C C11 0.17109(7) 0.35526(17) -0.04071(12) 0.0110(3) Uani d . 1 . .
    H H11A 0.1385 0.2857 -0.0673 0.013 Uiso calc R 1 . .
    C C12 0.17748(6) 0.38260(17) 0.06599(12) 0.0097(2) Uani d . 1 . .
    C C13 0.30969(6) 0.66803(17) 0.10021(12) 0.0101(3) Uani d . 1 . .
    C C14 0.14033(7) 0.29812(17) 0.15243(12) 0.0108(3) Uani d . 1 . .
    N N3 0.54006(6) 0.43977(15) 0.30200(10) 0.0123(2) Uani d . 1 . .
    H H3B 0.5651 0.5201 0.3289 0.018 Uiso calc R 1 . .
    H H3C 0.5010 0.4809 0.2837 0.018 Uiso calc R 1 . .
    H H3D 0.5595 0.3971 0.2442 0.018 Uiso calc R 1 . .
    N N4 0.44676(5) 0.16524(15) 0.27970(10) 0.0118(2) Uani d . 1 . .
    H H4B 0.4502 0.2393 0.2270 0.018 Uiso calc R 1 . .
    H H4C 0.4162 0.1982 0.3263 0.018 Uiso calc R 1 . .
    H H4D 0.4354 0.0676 0.2523 0.018 Uiso calc R 1 . .
    C C15 0.53120(7) 0.31041(17) 0.38271(12) 0.0130(3) Uani d . 1 . .
    H H15A 0.4983 0.3459 0.4340 0.016 Uiso calc R 1 . .
    H H15B 0.5722 0.2949 0.4212 0.016 Uiso calc R 1 . .
    C C16 0.51052(7) 0.14977(17) 0.33504(12) 0.0113(2) Uani d . 1 . .
    H H16A 0.5437 0.1154 0.2827 0.014 Uiso calc R 1 . .
    C C17 0.50526(8) 0.01962(18) 0.41937(13) 0.0174(3) Uani d . 1 . .
    H H17A 0.4940 -0.0840 0.3866 0.026 Uiso calc R 1 . .
    H H17B 0.4718 0.0499 0.4700 0.026 Uiso calc R 1 . .
    H H17C 0.5466 0.0091 0.4558 0.026 Uiso calc R 1 . .
    O O1W 0.42220(5) 0.59529(14) 0.30653(9) 0.0169(2) Uani d . 1 . .
    H H1WA 0.4295 0.6786 0.2735 0.020 Uiso d R 1 . .
    H H1WB 0.3837 0.5823 0.2945 0.020 Uiso d R 1 . .
    O O2W 0.06395(6) 0.74698(19) 0.13415(10) 0.0297(3) Uani d . 1 . .
    H H2WA 0.0821 0.6693 0.1612 0.036 Uiso d R 1 . .
    H H2WB 0.0882 0.7755 0.0867 0.036 Uiso d R 1 . .
    O O3W -0.03481(5) 0.15335(15) 0.09506(9) 0.0199(2) Uani d . 1 . .
    H H3WA 0.0027 0.1743 0.0800 0.024 Uiso d R 1 . .
    H H3WB -0.0520 0.1482 0.0372 0.024 Uiso d R 1 . .
    O O4W 0.44262(5) 0.86620(13) 0.18005(9) 0.0158(2) Uani d . 1 . .
    H H4WA 0.4731 0.8280 0.1474 0.019 Uiso d R 1 . .
    H H4WB 0.4180 0.8294 0.1357 0.019 Uiso d R 1 . .
loop_
    _atom_site_aniso_label
    _atom_site_aniso_U_11
    _atom_site_aniso_U_22
    _atom_site_aniso_U_33
    _atom_site_aniso_U_12
    _atom_site_aniso_U_13
    _atom_site_aniso_U_23
    Ni1 0.00786(7) 0.01104(7) 0.00634(7) 0.00044(6) -0.00030(7) -0.00050(7)
    O1 0.0097(4) 0.0146(5) 0.0125(5) 0.0032(4) -0.0006(4) 0.0011(4)
    O2 0.0123(4) 0.0127(5) 0.0082(5) 0.0015(4) -0.0003(4) -0.0013(4)
    O3 0.0121(5) 0.0174(5) 0.0097(5) 0.0037(4) -0.0006(4) 0.0003(4)
    O4 0.0125(5) 0.0146(5) 0.0129(5) 0.0047(4) 0.0020(4) 0.0016(4)
    O5 0.0110(5) 0.0154(5) 0.0121(5) -0.0025(4) 0.0019(4) -0.0005(4)
    O6 0.0106(5) 0.0139(5) 0.0092(5) -0.0009(4) -0.0003(4) -0.0009(4)
    O7 0.0115(4) 0.0165(4) 0.0081(5) -0.0015(3) 0.0002(4) 0.0010(4)
    O8 0.0131(5) 0.0173(5) 0.0134(5) -0.0049(4) -0.0003(4) -0.0013(4)
    N1 0.0095(6) 0.0079(5) 0.0080(6) -0.0005(4) -0.0004(4) -0.0014(5)
    N2 0.0081(5) 0.0099(5) 0.0088(6) 0.0014(4) 0.0000(5) 0.0009(5)
    C1 0.0084(6) 0.0083(6) 0.0095(6) -0.0008(5) -0.0002(5) 0.0010(5)
    C2 0.0123(6) 0.0093(6) 0.0111(7) -0.0004(5) -0.0004(5) 0.0009(5)
    C3 0.0136(6) 0.0122(6) 0.0080(6) -0.0017(5) 0.0010(5) -0.0003(5)
    C4 0.0106(6) 0.0110(6) 0.0090(6) -0.0010(5) 0.0032(5) -0.0012(5)
    C5 0.0074(6) 0.0098(6) 0.0094(6) -0.0007(5) 0.0001(5) 0.0019(5)
    C6 0.0084(6) 0.0084(6) 0.0121(6) -0.0010(4) 0.0012(5) -0.0001(5)
    C7 0.0090(6) 0.0102(6) 0.0114(6) -0.0010(5) -0.0005(5) 0.0012(5)
    C8 0.0080(6) 0.0096(6) 0.0108(7) 0.0008(5) 0.0000(5) -0.0010(5)
    C9 0.0135(6) 0.0098(6) 0.0081(7) 0.0006(5) 0.0003(5) 0.0022(5)
    C10 0.0171(7) 0.0122(6) 0.0071(6) 0.0015(5) -0.0011(5) -0.0013(5)
    C11 0.0112(6) 0.0105(6) 0.0112(6) 0.0007(5) -0.0015(5) -0.0004(5)
    C12 0.0073(6) 0.0098(6) 0.0121(6) 0.0011(5) 0.0001(5) -0.0004(5)
    C13 0.0083(6) 0.0096(6) 0.0125(6) 0.0015(5) -0.0007(5) -0.0010(5)
    C14 0.0088(6) 0.0116(6) 0.0119(6) 0.0010(5) 0.0022(5) 0.0001(5)
    N3 0.0108(5) 0.0121(5) 0.0141(6) -0.0006(4) -0.0012(4) -0.0033(5)
    N4 0.0106(5) 0.0127(5) 0.0122(6) 0.0001(4) -0.0016(4) -0.0010(4)
    C15 0.0127(6) 0.0143(6) 0.0119(6) -0.0011(5) -0.0011(5) -0.0020(5)
    C16 0.0099(6) 0.0127(6) 0.0113(6) 0.0003(5) -0.0007(5) -0.0006(5)
    C17 0.0204(7) 0.0153(7) 0.0164(7) 0.0027(5) -0.0024(6) 0.0026(6)
    O1W 0.0118(5) 0.0196(5) 0.0193(6) 0.0011(4) -0.0009(4) 0.0034(4)
    O2W 0.0140(5) 0.0595(9) 0.0155(6) -0.0035(6) -0.0019(4) 0.0121(6)
    O3W 0.0142(5) 0.0318(6) 0.0138(5) 0.0009(5) -0.0037(4) -0.0011(5)
    O4W 0.0139(5) 0.0171(5) 0.0163(5) -0.0014(4) -0.0006(4) -0.0047(4)
_geom_special_details
;
All e.s.d.'s (except the e.s.d. in the dihedral angle between two l.s. planes)
are estimated using the full covariance matrix. The cell e.s.d.'s are taken
into account individually in the estimation of e.s.d.'s in distances, angles
and torsion angles; correlations between e.s.d.'s in cell parameters are only
used when they are defined by crystal symmetry. An approximate (isotropic)
treatment of cell e.s.d.'s is used for estimating e.s.d.'s involving l.s.
planes.
;
loop_
    _geom_bond_atom_site_label_1
    _geom_bond_atom_site_label_2
    _geom_bond_site_symmetry_2
    _geom_bond_distance
    _geom_bond_publ_flag
    Ni1 N2 . 1.9668(15) n
    Ni1 N1 . 1.9698(14) n
    Ni1 O6 . 2.1178(11) n
    Ni1 O7 . 2.1273(10) n
    Ni1 O3 . 2.1324(10) n
    Ni1 O2 . 2.1477(10) n
    O1 C6 . 1.2483(17) ?
    O2 C6 . 1.2717(18) ?
    O3 C7 . 1.2697(18) ?
    O4 C7 . 1.2516(17) ?
    O5 C13 . 1.2441(18) ?
    O6 C13 . 1.2754(19) ?
    O7 C14 . 1.2655(19) ?
    O8 C14 . 1.2498(18) ?
    N1 C5 . 1.3340(19) ?
    N1 C1 . 1.3387(19) ?
    N2 C12 . 1.335(2) ?
    N2 C8 . 1.335(2) ?
    C1 C2 . 1.384(2) ?
    C1 C6 . 1.516(2) ?
    C2 C3 . 1.397(2) ?
    C2 H2A . 0.9500 ?
    C3 C4 . 1.393(2) ?
    C3 H3A . 0.9500 ?
    C4 C5 . 1.389(2) ?
    C4 H4A . 0.9500 ?
    C5 C7 . 1.5130(19) ?
    C8 C9 . 1.398(2) ?
    C8 C13 . 1.516(2) ?
    C9 C10 . 1.392(2) ?
    C9 H9A . 0.9500 ?
    C10 C11 . 1.398(2) ?
    C10 H10A . 0.9500 ?
    C11 C12 . 1.383(2) ?
    C11 H11A . 0.9500 ?
    C12 C14 . 1.514(2) ?
    N3 C15 . 1.4932(19) ?
    N3 H3B . 0.9100 ?
    N3 H3C . 0.9100 ?
    N3 H3D . 0.9100 ?
    N4 C16 . 1.5048(17) ?
    N4 H4B . 0.9100 ?
    N4 H4C . 0.9100 ?
    N4 H4D . 0.9100 ?
    C15 C16 . 1.5205(19) ?
    C15 H15A . 0.9900 ?
    C15 H15B . 0.9900 ?
    C16 C17 . 1.523(2) ?
    C16 H16A . 1.0000 ?
    C17 H17A . 0.9800 ?
    C17 H17B . 0.9800 ?
    C17 H17C . 0.9800 ?
    O1W H1WA . 0.8201 ?
    O1W H1WB . 0.8200 ?
    O2W H2WA . 0.8201 ?
    O2W H2WB . 0.8198 ?
    O3W H3WA . 0.8200 ?
    O3W H3WB . 0.8201 ?
    O4W H4WA . 0.8201 ?
    O4W H4WB . 0.8201 ?
loop_
    _geom_angle_atom_site_label_1
    _geom_angle_atom_site_label_2
    _geom_angle_atom_site_label_3
    _geom_angle_site_symmetry_1
    _geom_angle_site_symmetry_3
    _geom_angle
    _geom_angle_publ_flag
    N2 Ni1 N1 . . 176.17(5) n
    N2 Ni1 O6 . . 77.83(5) ?
    N1 Ni1 O6 . . 104.64(5) ?
    N2 Ni1 O7 . . 78.27(5) ?
    N1 Ni1 O7 . . 99.37(5) ?
    O6 Ni1 O7 . . 155.96(4) n
    N2 Ni1 O3 . . 98.99(5) ?
    N1 Ni1 O3 . . 77.94(5) ?
    O6 Ni1 O3 . . 95.64(4) ?
    O7 Ni1 O3 . . 90.55(4) n
    N2 Ni1 O2 . . 105.48(5) ?
    N1 Ni1 O2 . . 77.70(5) ?
    O6 Ni1 O2 . . 87.29(4) n
    O7 Ni1 O2 . . 96.66(4) ?
    O3 Ni1 O2 . . 155.41(4) n
    C6 O2 Ni1 . . 114.09(9) ?
    C7 O3 Ni1 . . 114.43(9) ?
    C13 O6 Ni1 . . 114.94(9) ?
    C14 O7 Ni1 . . 113.70(9) ?
    C5 N1 C1 . . 121.44(14) ?
    C5 N1 Ni1 . . 118.86(10) ?
    C1 N1 Ni1 . . 119.70(10) ?
    C12 N2 C8 . . 121.75(15) ?
    C12 N2 Ni1 . . 118.82(11) ?
    C8 N2 Ni1 . . 119.39(11) ?
    N1 C1 C2 . . 121.11(14) ?
    N1 C1 C6 . . 112.38(13) ?
    C2 C1 C6 . . 126.50(14) ?
    C1 C2 C3 . . 117.99(14) ?
    C1 C2 H2A . . 121.0 ?
    C3 C2 H2A . . 121.0 ?
    C4 C3 C2 . . 120.40(14) ?
    C4 C3 H3A . . 119.8 ?
    C2 C3 H3A . . 119.8 ?
    C5 C4 C3 . . 117.93(13) ?
    C5 C4 H4A . . 121.0 ?
    C3 C4 H4A . . 121.0 ?
    N1 C5 C4 . . 121.13(14) ?
    N1 C5 C7 . . 113.07(13) ?
    C4 C5 C7 . . 125.70(13) ?
    O1 C6 O2 . . 125.06(13) ?
    O1 C6 C1 . . 118.90(13) ?
    O2 C6 C1 . . 116.03(12) ?
    O4 C7 O3 . . 125.65(13) ?
    O4 C7 C5 . . 118.88(13) ?
    O3 C7 C5 . . 115.46(12) ?
    N2 C8 C9 . . 120.62(14) ?
    N2 C8 C13 . . 112.42(13) ?
    C9 C8 C13 . . 126.95(13) ?
    C10 C9 C8 . . 117.93(14) ?
    C10 C9 H9A . . 121.0 ?
    C8 C9 H9A . . 121.0 ?
    C9 C10 C11 . . 120.52(14) ?
    C9 C10 H10A . . 119.7 ?
    C11 C10 H10A . . 119.7 ?
    C12 C11 C10 . . 117.85(14) ?
    C12 C11 H11A . . 121.1 ?
    C10 C11 H11A . . 121.1 ?
    N2 C12 C11 . . 121.31(14) ?
    N2 C12 C14 . . 112.42(14) ?
    C11 C12 C14 . . 126.11(13) ?
    O5 C13 O6 . . 126.37(14) ?
    O5 C13 C8 . . 118.49(13) ?
    O6 C13 C8 . . 115.14(12) ?
    O8 C14 O7 . . 125.63(14) ?
    O8 C14 C12 . . 118.02(13) ?
    O7 C14 C12 . . 116.31(12) ?
    C15 N3 H3B . . 109.5 ?
    C15 N3 H3C . . 109.5 ?
    H3B N3 H3C . . 109.5 ?
    C15 N3 H3D . . 109.5 ?
    H3B N3 H3D . . 109.5 ?
    H3C N3 H3D . . 109.5 ?
    C16 N4 H4B . . 109.5 ?
    C16 N4 H4C . . 109.5 ?
    H4B N4 H4C . . 109.5 ?
    C16 N4 H4D . . 109.5 ?
    H4B N4 H4D . . 109.5 ?
    H4C N4 H4D . . 109.5 ?
    N3 C15 C16 . . 112.62(12) ?
    N3 C15 H15A . . 109.1 ?
    C16 C15 H15A . . 109.1 ?
    N3 C15 H15B . . 109.1 ?
    C16 C15 H15B . . 109.1 ?
    H15A C15 H15B . . 107.8 ?
    N4 C16 C15 . . 111.16(11) ?
    N4 C16 C17 . . 109.06(12) ?
    C15 C16 C17 . . 110.80(12) ?
    N4 C16 H16A . . 108.6 ?
    C15 C16 H16A . . 108.6 ?
    C17 C16 H16A . . 108.6 ?
    C16 C17 H17A . . 109.5 ?
    C16 C17 H17B . . 109.5 ?
    H17A C17 H17B . . 109.5 ?
    C16 C17 H17C . . 109.5 ?
    H17A C17 H17C . . 109.5 ?
    H17B C17 H17C . . 109.5 ?
    H1WA O1W H1WB . . 101.2 ?
    H2WA O2W H2WB . . 104.5 ?
    H3WA O3W H3WB . . 102.4 ?
    H4WA O4W H4WB . . 89.5 ?
loop_
    _geom_torsion_atom_site_label_1
    _geom_torsion_atom_site_label_2
    _geom_torsion_atom_site_label_3
    _geom_torsion_atom_site_label_4
    _geom_torsion_site_symmetry_1
    _geom_torsion_site_symmetry_2
    _geom_torsion_site_symmetry_3
    _geom_torsion_site_symmetry_4
    _geom_torsion
    _geom_torsion_publ_flag
    N2 Ni1 O2 C6 . . . . 179.68(10) ?
    N1 Ni1 O2 C6 . . . . -2.52(10) ?
    O6 Ni1 O2 C6 . . . . 103.10(10) ?
    O7 Ni1 O2 C6 . . . . -100.70(10) ?
    O3 Ni1 O2 C6 . . . . 5.46(16) ?
    N2 Ni1 O3 C7 . . . . 173.26(10) ?
    N1 Ni1 O3 C7 . . . . -4.41(10) ?
    O6 Ni1 O3 C7 . . . . -108.21(10) ?
    O7 Ni1 O3 C7 . . . . 95.05(10) n
    O2 Ni1 O3 C7 . . . . -12.39(16) ?
    N2 Ni1 O6 C13 . . . . -4.98(10) ?
    N1 Ni1 O6 C13 . . . . 178.04(10) ?
    O7 Ni1 O6 C13 . . . . 1.20(16) ?
    O3 Ni1 O6 C13 . . . . -102.99(10) ?
    O2 Ni1 O6 C13 . . . . 101.50(10) ?
    N2 Ni1 O7 C14 . . . . -6.39(10) ?
    N1 Ni1 O7 C14 . . . . 170.54(10) ?
    O6 Ni1 O7 C14 . . . . -12.55(15) ?
    O3 Ni1 O7 C14 . . . . 92.68(10) n
    O2 Ni1 O7 C14 . . . . -110.88(10) ?
    O6 Ni1 N1 C5 . . . . 96.77(11) ?
    O7 Ni1 N1 C5 . . . . -84.54(11) ?
    O3 Ni1 N1 C5 . . . . 4.01(11) ?
    O2 Ni1 N1 C5 . . . . -179.38(12) ?
    O6 Ni1 N1 C1 . . . . -83.00(12) ?
    O7 Ni1 N1 C1 . . . . 95.70(11) ?
    O3 Ni1 N1 C1 . . . . -175.75(12) ?
    O2 Ni1 N1 C1 . . . . 0.86(11) ?
    O6 Ni1 N2 C12 . . . . -178.35(11) ?
    O7 Ni1 N2 C12 . . . . 4.21(10) ?
    O3 Ni1 N2 C12 . . . . -84.47(11) ?
    O2 Ni1 N2 C12 . . . . 97.96(11) ?
    O6 Ni1 N2 C8 . . . . 3.88(10) ?
    O7 Ni1 N2 C8 . . . . -173.56(11) ?
    O3 Ni1 N2 C8 . . . . 97.75(11) ?
    O2 Ni1 N2 C8 . . . . -79.81(11) ?
    C5 N1 C1 C2 . . . . -0.8(2) ?
    Ni1 N1 C1 C2 . . . . 179.00(11) ?
    C5 N1 C1 C6 . . . . -179.12(12) ?
    Ni1 N1 C1 C6 . . . . 0.63(16) ?
    N1 C1 C2 C3 . . . . 0.9(2) ?
    C6 C1 C2 C3 . . . . 179.00(13) ?
    C1 C2 C3 C4 . . . . -0.2(2) ?
    C2 C3 C4 C5 . . . . -0.6(2) ?
    C1 N1 C5 C4 . . . . -0.1(2) ?
    Ni1 N1 C5 C4 . . . . -179.84(10) ?
    C1 N1 C5 C7 . . . . 176.61(12) ?
    Ni1 N1 C5 C7 . . . . -3.14(16) ?
    C3 C4 C5 N1 . . . . 0.7(2) ?
    C3 C4 C5 C7 . . . . -175.52(13) ?
    Ni1 O2 C6 O1 . . . . -175.13(11) ?
    Ni1 O2 C6 C1 . . . . 3.57(15) ?
    N1 C1 C6 O1 . . . . 175.89(13) ?
    C2 C1 C6 O1 . . . . -2.4(2) ?
    N1 C1 C6 O2 . . . . -2.89(18) ?
    C2 C1 C6 O2 . . . . 178.85(14) ?
    Ni1 O3 C7 O4 . . . . -177.39(11) ?
    Ni1 O3 C7 C5 . . . . 4.04(15) ?
    N1 C5 C7 O4 . . . . -179.55(13) ?
    C4 C5 C7 O4 . . . . -3.0(2) ?
    N1 C5 C7 O3 . . . . -0.87(18) ?
    C4 C5 C7 O3 . . . . 175.64(13) ?
    C12 N2 C8 C9 . . . . -1.7(2) ?
    Ni1 N2 C8 C9 . . . . 176.03(11) ?
    C12 N2 C8 C13 . . . . 179.89(12) ?
    Ni1 N2 C8 C13 . . . . -2.41(16) ?
    N2 C8 C9 C10 . . . . 1.3(2) ?
    C13 C8 C9 C10 . . . . 179.52(14) ?
    C8 C9 C10 C11 . . . . 0.3(2) ?
    C9 C10 C11 C12 . . . . -1.6(2) ?
    C8 N2 C12 C11 . . . . 0.3(2) ?
    Ni1 N2 C12 C11 . . . . -177.38(10) ?
    C8 N2 C12 C14 . . . . 175.92(12) ?
    Ni1 N2 C12 C14 . . . . -1.80(16) ?
    C10 C11 C12 N2 . . . . 1.3(2) ?
    C10 C11 C12 C14 . . . . -173.67(13) ?
    Ni1 O6 C13 O5 . . . . -174.76(11) ?
    Ni1 O6 C13 C8 . . . . 5.13(15) ?
    N2 C8 C13 O5 . . . . 177.84(12) ?
    C9 C8 C13 O5 . . . . -0.5(2) ?
    N2 C8 C13 O6 . . . . -2.06(18) ?
    C9 C8 C13 O6 . . . . 179.62(14) ?
    Ni1 O7 C14 O8 . . . . -174.94(12) ?
    Ni1 O7 C14 C12 . . . . 7.30(15) ?
    N2 C12 C14 O8 . . . . 178.05(12) ?
    C11 C12 C14 O8 . . . . -6.6(2) ?
    N2 C12 C14 O7 . . . . -4.02(18) ?
    C11 C12 C14 O7 . . . . 171.32(14) ?
    N3 C15 C16 N4 . . . . -61.32(15) ?
    N3 C15 C16 C17 . . . . 177.24(12) ?
loop_
    _geom_hbond_atom_site_label_D
    _geom_hbond_atom_site_label_H
    _geom_hbond_atom_site_label_A
    _geom_hbond_site_symmetry_A
    _geom_hbond_distance_DH
    _geom_hbond_distance_HA
    _geom_hbond_distance_DA
    _geom_hbond_angle_DHA
    _geom_hbond_publ_flag
    O1W H1WA O4W 1_555 0.82 1.97 2.788(2) 173 y
    O1W H1WB O2 1_555 0.82 2.47 3.109(2) 135 y
    O1W H1WB O6 1_555 0.82 2.21 2.912(2) 144 y
    O2W H2WA O3 1_555 0.82 2.21 2.759(2) 125 y
    N3 H3B O4 3_565 0.91 1.90 2.795(2) 168 y
    N3 H3C O1W 1_555 0.91 1.91 2.763(2) 155 y
    N3 H3D O8 3_555 0.91 1.88 2.783(2) 176 y
    O2W H2WB O1 4_554 0.82 2.07 2.849(2) 160 y
    N4 H4B O3W 3_555 0.91 1.92 2.812(2) 165 y
    N4 H4C O1 1_555 0.91 1.92 2.813(2) 168 y
    N4 H4D O4W 1_545 0.91 1.91 2.777(2) 160 y
    O3W H3WA O8 1_555 0.82 2.03 2.771(2) 149 y
    O3W H3WB O4 2_564 0.82 1.99 2.787(2) 166 y
    O4W H4WA O2W 3_565 0.82 1.99 2.749(2) 153 y
    O4W H4WB O5 1_555 0.82 1.90 2.712(2) 171 y
    C10 H10A O6 4_544 0.95 2.54 3.289(2) 136 y
    C11 H11A O1W 4_544 0.95 2.58 3.484(2) 160 y
    C15 H15B O5 2_665 0.99 2.30 3.268(2) 164 y
    C16 H16A O7 3_555 1.00 2.49 3.291(2) 137 y
data_global
_journal_date_recd_electronic     2008-04-28
_journal_date_accepted     2008-05-29
_journal_name_full     'Acta Crystallographica, Section E'
_journal_year     2008
_journal_volume     64
_journal_issue      7
_journal_page_first     m874
_journal_page_last     m875
_journal_paper_category     QM
_journal_coeditor_code     SU2054
_publ_contact_author_name     'Hossein Aghabozorg'
_publ_contact_author_address
;
Faculty of Chemistry
Tarbiat Moallem University
49 Mofateh Avenue
Tehran
Iran
;
_publ_contact_author_email     haghabozorg@yahoo.com
_publ_contact_author_fax     ?
_publ_contact_author_phone     ?
_publ_section_title
;
Propane-1,2-diammonium
bis(pyridine-2,6-dicarboxylato-\k^3^<i>O</i>,<i>N</i>,<i>O</i>')nickelate(II)
tetrahydrate
;
loop_
    _publ_author_name
    _publ_author_address
    'Aghabozorg, Hossein'
;
Faculty of Chemistry
Tarbiat Moallem University
49 Mofateh Avenue
Tehran
Iran
;
    'Heidari, Mohammad'
;
Faculty of Chemistry
Tarbiat Moallem University
49 Mofateh Avenue
Tehran
Iran
;
    'Bagheri, Sara'
;
Department of Chemistry
Islamic Azad University
North Tehran Branch
Tehran
Iran
;
    'Attar Gharamaleki, Jafar'
;
Faculty of Chemistry
Tarbiat Moallem University
49 Mofateh Avenue
Tehran
Iran
;
    'Ghadermazi, Mohammad'
;
Department of Chemistry
Faculty of Science
University of Kurdistan
Sanandaj
Iran
;
