# Supplementary material for: Propane-1,2-diammonium bis­(pyridine-2,6-dicarboxyl­ato-κ3 O,N,O′)nickelate(II) tetra­hydrate
Source: Acta Crystallogr Sect E Struct Rep Online. 2008 Jun 7;64(Pt 7):m874–5. doi: 10.1107/S1600536808016309 (PMC2961796; doi:10.1107/S1600536808016309)
Supplement: Supplementary file 2 [file e-64-0m874-Isup2.hkl]

# 
# h,k,l, Fc-squared, Fo-squared, sigma(Fo-squared) and status flag 
# 
data_I
_shelx_title ' ni97 in Pna2(1)' 
_shelx_refln_list_code          4 
_shelx_F_calc_maximum      309.01 
_exptl_crystal_F_000      1120.00 
_reflns_d_resolution_high  0.7109 
 
loop_ 
 _symmetry_equiv_pos_as_xyz 
 'x, y, z' 
 '-x, -y, z+1/2' 
 'x+1/2, -y+1/2, z' 
 '-x+1/2, y+1/2, z+1/2' 
 
_cell_length_a    20.7598 
_cell_length_b     8.2582 
_cell_length_c    12.7242 
_cell_angle_alpha  90.000 
_cell_angle_beta   90.000 
_cell_angle_gamma  90.000 
 
_shelx_F_squared_multiplier     1.000 
 
loop_ 
 _refln_index_h 
 _refln_index_k 
 _refln_index_l 
 _refln_F_squared_calc 
 _refln_F_squared_meas 
 _refln_F_squared_sigma 
 _refln_observed_status 
   2   0 -17      442.52      484.11     41.70 o 
   4   0 -17      242.10      228.67     33.11 o 
   6   0 -17      877.87      897.47     85.20 o 
   8   0 -17      158.85      165.60     49.79 o 
   0   1 -17       92.38      124.12     31.11 o 
   1   1 -17      270.64      235.01     24.13 o 
   2   1 -17      874.60      983.72     42.91 o 
   3   1 -17       99.64       69.92     19.56 o 
   4   1 -17      147.94      175.22     25.95 o 
   5   1 -17      195.76      155.45     25.68 o 
   6   1 -17      209.37      255.98     28.08 o 
   7   1 -17      157.84      184.06     26.85 o 
   8   1 -17      287.59      270.14     38.35 o 
   1   2 -17        6.52       -0.70     17.51 o 
   2   2 -17       24.04       33.58     18.35 o 
   3   2 -17      448.26      578.16     37.14 o 
   4   2 -17      468.48      439.61     34.07 o 
   5   2 -17      123.95      124.01     24.83 o 
   6   2 -17      562.02      568.08     38.05 o 
   7   2 -17       51.80       51.88     22.80 o 
   0   3 -17      305.56      353.57     38.13 o 
   1   3 -17      216.21      232.17     27.59 o 
   2   3 -17      140.55      193.90     35.42 o 
   3   3 -17      376.69      356.68     33.08 o 
   4   3 -17       77.13       77.08     23.43 o 
   5   3 -17      187.22      141.30     29.48 o 
   0   0 -16     1632.74     1532.21    108.38 o 
   2   0 -16     1261.73     1236.12     66.99 o 
   4   0 -16      368.98      279.30     34.02 o 
   6   0 -16      671.20      657.69     44.75 o 
   8   0 -16       70.50       75.84     32.23 o 
  10   0 -16      281.47      308.51     41.33 o 
  12   0 -16      129.92      124.05     38.25 o 
   1   1 -16       35.30       62.16     17.26 o 
   2   1 -16      177.86      162.62     20.55 o 
   3   1 -16      396.83      411.54     26.96 o 
   4   1 -16      249.11      260.38     22.56 o 
   5   1 -16      453.48      477.42     27.75 o 
   6   1 -16       62.67       88.79     22.09 o 
   7   1 -16      645.23      642.13     38.15 o 
   8   1 -16       54.38       35.34     16.20 o 
   9   1 -16      423.84      419.64     30.92 o 
  10   1 -16       98.15      104.21     17.93 o 
  11   1 -16      560.79      537.17     29.91 o 
  12   1 -16      428.40      472.36     28.80 o 
   0   2 -16      336.25      335.81     33.88 o 
   1   2 -16       67.27       65.48     18.05 o 
   2   2 -16     1108.08     1120.83     45.63 o 
   3   2 -16        8.64       16.44     16.51 o 
   4   2 -16      681.73      596.19     36.40 o 
   5   2 -16      180.64      231.07     32.34 o 
   6   2 -16      419.00      412.46     31.18 o 
   7   2 -16      124.97      167.53     24.99 o 
   8   2 -16      164.60      130.71     23.81 o 
   9   2 -16      101.45       97.80     18.30 o 
  10   2 -16      120.93      103.81     18.79 o 
  11   2 -16      242.99      254.48     27.55 o 
  12   2 -16       48.18       59.44     23.83 o 
   1   3 -16       22.78       22.08     16.70 o 
   2   3 -16       70.25       69.50     21.39 o 
   3   3 -16       13.15       11.28     19.75 o 
   4   3 -16       72.95       90.47     22.56 o 
   5   3 -16       69.51       65.61     21.64 o 
   6   3 -16       89.61       88.32     24.60 o 
   7   3 -16      305.95      303.32     29.92 o 
   8   3 -16      138.28      147.02     31.03 o 
   9   3 -16      576.75      595.44     37.66 o 
  10   3 -16       49.34       53.98     20.30 o 
   0   4 -16      850.44      974.36     81.68 o 
   1   4 -16      343.70      391.64     31.44 o 
   2   4 -16      272.75      304.95     28.95 o 
   3   4 -16      208.00      259.22     27.85 o 
   4   4 -16      298.88      304.38     29.26 o 
   5   4 -16      250.58      305.19     29.70 o 
   6   4 -16      870.74      922.97     49.62 o 
   7   4 -16        5.97        7.24     20.39 o 
   8   4 -16      386.36      422.98     32.69 o 
   1   5 -16       58.96       51.76     38.93 o 
   2   5 -16      309.17      356.50     40.50 o 
   3   5 -16       14.58        0.17     19.96 o 
   2   0 -15      277.13      339.40     34.15 o 
   4   0 -15      189.30      225.97     28.94 o 
   6   0 -15      735.99      764.12     35.92 o 
   8   0 -15      410.81      389.97     27.09 o 
  10   0 -15      357.95      345.09     32.69 o 
  12   0 -15       42.33       23.46     21.15 o 
  14   0 -15      434.73      385.25     41.47 o 
   0   1 -15       99.71       78.30     23.33 o 
   1   1 -15     1095.97     1101.36     41.49 o 
   2   1 -15        4.72        8.59     16.08 o 
   3   1 -15     1160.74     1124.82     42.66 o 
   4   1 -15       27.68        1.96     14.77 o 
   5   1 -15      664.42      685.84     32.40 o 
   6   1 -15        2.92        7.09     11.89 o 
   7   1 -15      638.89      671.30     30.49 o 
   8   1 -15       62.40       46.83     13.05 o 
   9   1 -15      283.85      304.18     19.58 o 
  10   1 -15      163.43      180.36     19.12 o 
  11   1 -15      114.09      134.87     19.14 o 
  12   1 -15      282.09      330.18     24.10 o 
  13   1 -15       44.52       23.70     16.75 o 
  14   1 -15      238.49      228.22     22.77 o 
  15   1 -15       42.13       38.54     17.76 o 
   1   2 -15      339.17      352.99     23.69 o 
   2   2 -15      194.14      191.28     19.49 o 
   3   2 -15      124.56       96.26     17.59 o 
   4   2 -15      660.44      653.81     31.63 o 
   5   2 -15       78.39       68.32     20.08 o 
   6   2 -15       14.55       28.49     14.29 o 
   7   2 -15       77.01       93.15     16.49 o 
   8   2 -15      201.68      167.24     18.82 o 
   9   2 -15        6.82       21.82     14.60 o 
  10   2 -15      383.95      373.40     36.42 o 
  11   2 -15       12.95        2.82     15.08 o 
  12   2 -15      895.39      888.76     45.10 o 
  13   2 -15      693.32      701.93     41.16 o 
  14   2 -15      381.36      352.32     39.17 o 
  15   2 -15      188.13      174.70     26.08 o 
   0   3 -15      161.54      158.10     28.00 o 
   1   3 -15     1596.94     1655.64     57.01 o 
   2   3 -15       37.33       32.68     15.74 o 
   3   3 -15      868.66      875.57     42.69 o 
   4   3 -15       89.88       78.72     20.20 o 
   5   3 -15     1007.59      972.73     47.81 o 
   6   3 -15       45.62       34.77     18.22 o 
   7   3 -15      328.45      338.97     23.40 o 
   8   3 -15       58.32       81.90     16.74 o 
   9   3 -15      476.90      466.37     42.72 o 
  10   3 -15      116.16      102.11     18.22 o 
  11   3 -15       76.13       55.54     17.12 o 
  12   3 -15       80.92      101.83     31.00 o 
  13   3 -15       43.54       38.42     20.44 o 
  14   3 -15       56.73       73.47     22.54 o 
   1   4 -15      171.85      177.66     20.09 o 
   2   4 -15       22.03       11.16     18.78 o 
   3   4 -15       29.51       44.21     19.84 o 
   4   4 -15       63.64       48.95     19.79 o 
   5   4 -15      347.44      334.26     29.40 o 
   6   4 -15      384.63      375.98     29.67 o 
   7   4 -15      156.14      158.05     23.95 o 
   8   4 -15      985.40      929.21     38.85 o 
   9   4 -15      386.43      380.07     26.26 o 
  10   4 -15      297.23      331.00     24.44 o 
  11   4 -15      103.95       84.21     19.50 o 
  12   4 -15      798.26      827.83     37.82 o 
   0   5 -15      203.82      227.03     47.93 o 
   1   5 -15     1064.34      972.36     47.09 o 
   2   5 -15      114.19      108.81     22.66 o 
   3   5 -15     1297.82     1339.42     58.66 o 
   4   5 -15      144.27      148.18     24.43 o 
   5   5 -15     1044.27     1041.46     51.17 o 
   6   5 -15       63.89       83.09     22.77 o 
   7   5 -15      701.60      654.24     48.71 o 
   8   5 -15      192.24      222.45     27.16 o 
   9   5 -15      227.48      266.06     33.29 o 
   1   6 -15       88.94       53.98     27.76 o 
   2   6 -15      112.30      153.76     32.67 o 
   3   6 -15        3.45       23.13     25.97 o 
   4   6 -15       82.46      101.94     23.50 o 
   5   6 -15      165.18      171.77     26.30 o 
   0   0 -14     3589.75     3556.74    190.35 o 
   2   0 -14     3008.15     2742.77    114.76 o 
   4   0 -14     2548.84     2423.47     80.37 o 
   6   0 -14     1655.33     1770.82     64.96 o 
   8   0 -14      620.21      662.66     53.45 o 
  10   0 -14      177.77      210.41     27.17 o 
  12   0 -14      658.25      698.91    104.66 o 
  14   0 -14        0.58       -9.34     28.76 o 
  16   0 -14      747.03      739.87     49.66 o 
  18   0 -14     1640.60     1769.81     94.69 o 
   1   1 -14      378.02      391.15     23.76 o 
   2   1 -14      375.55      348.92     23.41 o 
   3   1 -14      413.29      391.64     19.19 o 
   4   1 -14      155.59      158.76     14.71 o 
   5   1 -14     1136.98     1058.23     36.02 o 
   6   1 -14      111.54      143.04     13.85 o 
   7   1 -14     1778.02     1742.50     44.65 o 
   8   1 -14      186.51      166.29     15.56 o 
   9   1 -14     1773.24     1818.33     50.78 o 
  10   1 -14      114.30      141.64     14.77 o 
  11   1 -14     2385.90     2405.21     72.02 o 
  12   1 -14      200.58      180.37     19.72 o 
  13   1 -14     1824.08     1943.54     61.30 o 
  14   1 -14       30.54       43.97     16.26 o 
  15   1 -14     1168.48     1085.10     44.68 o 
  16   1 -14      502.56      525.56     30.79 o 
  17   1 -14      858.99      886.78     40.20 o 
  18   1 -14       92.36       79.06     19.74 o 
   0   2 -14     2224.95     2190.29     95.37 o 
   1   2 -14      409.73      438.05     24.89 o 
   2   2 -14     2665.15     2609.76     77.53 o 
   3   2 -14      324.30      353.61     22.97 o 
   4   2 -14     1520.80     1471.84     44.78 o 
   5   2 -14        0.33      -16.46     10.23 o 
   6   2 -14     1523.83     1522.89     47.76 o 
   7   2 -14      255.70      297.23     20.91 o 
   8   2 -14     1053.93     1111.78     42.54 o 
   9   2 -14       12.21       12.99     13.70 o 
  10   2 -14      509.08      525.81     27.29 o 
  11   2 -14       98.07      119.32     17.39 o 
  12   2 -14       42.30       61.93     14.18 o 
  13   2 -14       84.63       80.16     17.52 o 
  14   2 -14      298.74      295.18     24.70 o 
  15   2 -14        6.41        2.78     14.93 o 
  16   2 -14      116.75      131.94     20.49 o 
  17   2 -14      337.27      364.49     27.07 o 
   1   3 -14       79.02       89.41     16.43 o 
   2   3 -14      249.63      230.60     20.18 o 
   3   3 -14      872.77      861.82     36.80 o 
   4   3 -14       14.22       17.50     11.16 o 
   5   3 -14      780.86      782.11     31.61 o 
   6   3 -14       15.73       19.11     13.36 o 
   7   3 -14     1394.23     1370.78     46.54 o 
   8   3 -14       84.20       57.51     15.38 o 
   9   3 -14     1429.49     1445.42     51.53 o 
  10   3 -14      123.87      127.36     17.79 o 
  11   3 -14     1704.09     1641.89     53.54 o 
  12   3 -14      412.67      398.71     25.83 o 
  13   3 -14     1044.91     1083.30     44.07 o 
  14   3 -14      216.08      227.46     26.15 o 
  15   3 -14     1637.23     1576.33     67.18 o 
  16   3 -14       80.83       77.86     22.18 o 
   0   4 -14      777.02      760.49     50.69 o 
   1   4 -14      114.15      135.96     17.34 o 
   2   4 -14     1577.32     1562.26     51.75 o 
   3   4 -14      379.39      401.24     30.18 o 
   4   4 -14      943.37      897.72     44.71 o 
   5   4 -14      120.87       91.11     16.31 o 
   6   4 -14      912.32      950.93     37.52 o 
   7   4 -14      457.77      451.07     27.30 o 
   8   4 -14      449.28      446.79     25.45 o 
   9   4 -14      117.42      116.55     17.87 o 
  10   4 -14       50.75       44.63     15.64 o 
  11   4 -14      332.26      342.77     24.07 o 
  12   4 -14       71.22       66.78     17.90 o 
  13   4 -14      260.06      276.09     23.61 o 
  14   4 -14        7.52       -1.56     13.65 o 
  15   4 -14       18.77       50.92     15.37 o 
   1   5 -14       34.03       32.79     18.01 o 
   2   5 -14       63.06       52.84     19.40 o 
   3   5 -14      279.86      298.66     26.30 o 
   4   5 -14        8.21       22.17     18.04 o 
   5   5 -14      713.90      689.72     39.32 o 
   6   5 -14      954.18      934.86     38.77 o 
   7   5 -14      783.46      796.30     34.64 o 
   8   5 -14      251.88      273.76     22.60 o 
   9   5 -14     1055.21     1122.79     80.72 o 
  10   5 -14      138.85      146.24     19.90 o 
  11   5 -14     1030.29     1003.51     42.77 o 
  12   5 -14       73.67       97.67     18.98 o 
  13   5 -14     1087.37     1041.12     42.87 o 
   0   6 -14     1035.88      998.52     92.34 o 
   1   6 -14      306.58      319.27     38.23 o 
   2   6 -14      462.69      479.87     33.43 o 
   3   6 -14       78.95       96.64     21.86 o 
   4   6 -14      369.80      385.67     30.56 o 
   5   6 -14       52.22       75.31     21.34 o 
   6   6 -14      254.53      249.37     27.29 o 
   7   6 -14      184.41      223.24     21.67 o 
   8   6 -14      114.65      104.74     19.36 o 
   9   6 -14      136.40      144.80     20.54 o 
  10   6 -14      157.14      132.52     20.70 o 
   1   7 -14       94.30      100.28     30.57 o 
   2   7 -14      255.11      279.69     38.25 o 
   3   7 -14      141.40      119.13     31.85 o 
   4   7 -14      255.53      288.93     29.04 o 
   2   0 -13       95.18      120.01     15.23 o 
   4   0 -13     1344.89     1415.13     51.50 o 
   6   0 -13      137.44      149.35     18.00 o 
   8   0 -13     3591.78     3708.20    118.64 o 
  10   0 -13     2947.27     2911.31     94.34 o 
  12   0 -13     1675.17     1621.70     73.83 o 
  14   0 -13     2696.31     2770.16    120.72 o 
  16   0 -13      649.28      607.72     46.45 o 
  18   0 -13     1457.63     1467.78     75.28 o 
  20   0 -13      351.21      382.08     39.28 o 
   0   1 -13      367.78      387.75     32.16 o 
   1   1 -13     3495.58     3258.67     79.22 o 
   2   1 -13      136.19       99.07     12.28 o 
   3   1 -13     3675.68     3437.66     85.10 o 
   4   1 -13       13.31       -6.70     10.21 o 
   5   1 -13     3221.94     3026.21     67.97 o 
   6   1 -13      998.34      994.93     29.10 o 
   7   1 -13      809.93      781.44     24.77 o 
   8   1 -13       54.73       65.29     10.66 o 
   9   1 -13     1347.55     1367.38     40.80 o 
  10   1 -13      409.15      388.54     20.05 o 
  11   1 -13      198.21      197.27     15.85 o 
  12   1 -13      375.89      380.65     20.16 o 
  13   1 -13      107.68       99.90     17.33 o 
  14   1 -13      281.15      285.89     23.68 o 
  15   1 -13      324.78      320.20     23.93 o 
  16   1 -13      293.53      287.88     23.54 o 
  17   1 -13      772.64      821.88     47.62 o 
  18   1 -13      131.42      123.45     19.55 o 
  19   1 -13      711.08      709.27     35.60 o 
   1   2 -13      125.88      128.70     16.67 o 
   2   2 -13      234.40      220.81     15.17 o 
   3   2 -13       96.68      117.25     16.08 o 
   4   2 -13      392.87      390.24     20.01 o 
   5   2 -13     1222.86     1110.59     42.96 o 
   6   2 -13     1563.94     1577.31     44.23 o 
   7   2 -13      698.14      637.10     28.65 o 
   8   2 -13     1523.08     1437.81     47.73 o 
   9   2 -13      114.69      102.99     15.42 o 
  10   2 -13     1382.50     1426.19     44.32 o 
  11   2 -13      275.38      265.30     17.84 o 
  12   2 -13     2523.06     2564.79     68.89 o 
  13   2 -13      439.92      415.09     22.16 o 
  14   2 -13     2064.87     2008.51     62.88 o 
  15   2 -13        7.82      -11.96     14.37 o 
  16   2 -13     1228.88     1232.83     44.62 o 
  17   2 -13      211.44      213.39     22.43 o 
  18   2 -13     1003.26      942.19     44.04 o 
  19   2 -13      134.72      118.65     20.77 o 
   0   3 -13      561.22      470.54     54.00 o 
   1   3 -13     3604.09     3476.79     98.70 o 
   2   3 -13      190.86      172.19     14.27 o 
   3   3 -13     2229.15     2151.46     55.38 o 
   4   3 -13      140.84      142.37     13.84 o 
   5   3 -13     1303.92     1335.14     40.29 o 
   6   3 -13       34.61       29.74     13.28 o 
   7   3 -13     2368.20     2341.89     69.25 o 
   8   3 -13       44.75       27.38     13.91 o 
   9   3 -13      487.32      458.51     26.23 o 
  10   3 -13      523.79      470.66     25.90 o 
  11   3 -13      125.27      119.37     21.12 o 
  12   3 -13       75.47       51.04     15.74 o 
  13   3 -13      288.34      294.36     22.27 o 
  14   3 -13      200.92      223.32     20.80 o 
  15   3 -13      144.08      174.27     22.28 o 
  16   3 -13        2.36       -6.22     20.18 o 
  17   3 -13      401.02      420.58     33.03 o 
  18   3 -13       64.40       42.52     20.57 o 
   1   4 -13      156.28      167.12     17.50 o 
   2   4 -13      247.82      242.95     19.24 o 
   3   4 -13      694.76      662.24     25.72 o 
   4   4 -13      601.24      557.55     27.00 o 
   5   4 -13       19.93       24.85     13.42 o 
   6   4 -13     1039.58     1049.13     40.54 o 
   7   4 -13       28.03       24.53     13.65 o 
   8   4 -13      982.96      898.87     38.47 o 
   9   4 -13      336.59      296.13     21.32 o 
  10   4 -13     1644.38     1576.36     46.72 o 
  11   4 -13      202.90      198.71     16.93 o 
  12   4 -13     1324.53     1237.87     39.92 o 
  13   4 -13      796.19      784.97     30.18 o 
  14   4 -13      874.37      889.32     33.02 o 
  15   4 -13      294.64      290.00     20.43 o 
  16   4 -13     1551.42     1569.36     49.62 o 
  17   4 -13        9.89        8.41     16.06 o 
   0   5 -13      207.37      197.37     27.31 o 
   1   5 -13     2005.46     2013.43     63.18 o 
   2   5 -13      232.67      232.60     23.54 o 
   3   5 -13     1908.43     1904.56     64.93 o 
   4   5 -13      307.79      311.71     21.06 o 
   5   5 -13     2215.57     2138.78     65.86 o 
   6   5 -13       16.51       17.43     13.72 o 
   7   5 -13      152.14      153.84     18.18 o 
   8   5 -13      541.64      551.09     34.07 o 
   9   5 -13       20.66       36.30     15.27 o 
  10   5 -13      316.14      287.00     22.49 o 
  11   5 -13       39.67       41.72     16.02 o 
  12   5 -13       73.88       96.27     18.16 o 
  13   5 -13       27.78       58.71     17.15 o 
  14   5 -13       79.91      103.29     16.71 o 
  15   5 -13       28.10       43.07     15.26 o 
   1   6 -13      318.81      293.60     26.23 o 
   2   6 -13      188.18      177.75     23.32 o 
   3   6 -13      242.91      232.64     24.77 o 
   4   6 -13      459.28      462.58     26.35 o 
   5   6 -13      192.94      222.48     20.03 o 
   6   6 -13      869.27      827.90     35.17 o 
   7   6 -13      150.45      156.12     18.88 o 
   8   6 -13     1075.53     1031.04     41.04 o 
   9   6 -13      422.78      451.52     26.63 o 
  10   6 -13      821.97      787.23     43.16 o 
  11   6 -13      124.93      123.68     20.98 o 
  12   6 -13      681.30      642.66     33.27 o 
  13   6 -13      148.50      150.25     20.79 o 
   0   7 -13      498.07      485.96     60.94 o 
   1   7 -13     1641.28     1585.56     82.24 o 
   2   7 -13      114.23      132.87     29.84 o 
   3   7 -13      622.98      598.67     43.41 o 
   4   7 -13       73.72       86.23     21.08 o 
   5   7 -13      127.08      124.06     18.56 o 
   6   7 -13      449.03      456.27     27.22 o 
   7   7 -13      519.00      533.44     30.33 o 
   8   7 -13       52.84       68.24     18.09 o 
   9   7 -13      492.86      508.62     29.74 o 
   0   0 -12       86.26      149.17     30.52 o 
   2   0 -12      667.11      808.84     53.45 o 
   4   0 -12     3479.38     3521.41    109.47 o 
   6   0 -12     1273.06     1245.56     47.32 o 
   8   0 -12     3221.16     3144.07     99.88 o 
  10   0 -12      414.88      385.99     24.86 o 
  12   0 -12      187.56      146.59     28.91 o 
  14   0 -12       36.61       63.58     21.64 o 
  16   0 -12       98.20      105.51     28.12 o 
  18   0 -12     1592.81     1615.61     77.57 o 
  20   0 -12      810.46      890.59     60.30 o 
   1   1 -12      571.49      585.26     19.29 o 
   2   1 -12      146.82      164.38     16.78 o 
   3   1 -12       41.97       36.11     10.24 o 
   4   1 -12      264.11      229.15     13.31 o 
   5   1 -12     1107.55     1151.76     31.24 o 
   6   1 -12      435.35      429.10     17.33 o 
   7   1 -12     1644.51     1613.22     42.12 o 
   8   1 -12     1282.58     1180.22     31.98 o 
   9   1 -12     2114.39     2124.74     49.83 o 
  10   1 -12      476.08      476.39     21.08 o 
  11   1 -12     1855.21     1812.91     51.56 o 
  12   1 -12      963.05      999.43     33.05 o 
  13   1 -12     2591.42     2574.70     67.62 o 
  14   1 -12      419.00      429.02     24.68 o 
  15   1 -12     1075.64     1101.29     42.78 o 
  16   1 -12      154.61      179.40     19.67 o 
  17   1 -12     1094.39     1175.61     44.32 o 
  18   1 -12      391.75      400.63     26.26 o 
  19   1 -12      615.54      642.67     32.10 o 
  20   1 -12      110.86      104.83     19.56 o 
  21   1 -12      617.94      612.20     32.71 o 
   0   2 -12     4996.48     5049.51    147.78 o 
   1   2 -12     1355.61     1344.90     39.40 o 
   2   2 -12     2217.34     2151.48     57.79 o 
   3   2 -12     1332.86     1334.96     38.52 o 
   4   2 -12     1205.81     1191.36     36.33 o 
   5   2 -12      534.03      534.47     22.08 o 
   6   2 -12      781.70      780.96     28.13 o 
   7   2 -12      225.91      237.09     15.08 o 
   8   2 -12      656.81      691.42     26.18 o 
   9   2 -12      323.15      330.86     18.16 o 
  10   2 -12      388.59      367.89     19.47 o 
  11   2 -12        0.47        1.83     10.95 o 
  12   2 -12      302.97      270.02     17.77 o 
  13   2 -12       88.18      101.22     14.22 o 
  14   2 -12      323.28      381.30     20.66 o 
  15   2 -12       52.21       30.61     14.88 o 
  16   2 -12      126.26      107.14     17.89 o 
  17   2 -12       12.83       15.01     15.08 o 
  18   2 -12      210.75      239.82     22.17 o 
  19   2 -12      131.47      144.69     20.56 o 
  20   2 -12      155.22      170.21     21.71 o 
  21   2 -12      268.22      264.25     24.49 o 
   1   3 -12       50.93       53.40     10.57 o 
   2   3 -12       38.11       47.15     10.71 o 
   3   3 -12      527.14      506.93     21.43 o 
   4   3 -12      206.09      190.76     14.47 o 
   5   3 -12     1126.44     1117.88     35.32 o 
   6   3 -12      213.45      244.53     15.34 o 
   7   3 -12      813.94      762.69     32.26 o 
   8   3 -12       77.61      106.27     15.28 o 
   9   3 -12     1536.14     1487.36     51.25 o 
  10   3 -12      200.99      204.97     18.22 o 
  11   3 -12     1846.02     1823.22     57.88 o 
  12   3 -12      601.32      623.04     28.50 o 
  13   3 -12     1367.00     1407.69     47.45 o 
  14   3 -12       20.97       33.42     14.47 o 
  15   3 -12     1957.49     1987.13     83.31 o 
  16   3 -12       22.07       21.38     14.26 o 
  17   3 -12     1958.11     1818.92     81.97 o 
  18   3 -12       30.13       41.95     19.30 o 
  19   3 -12      754.65      682.78     41.26 o 
  20   3 -12       37.20       25.50     20.12 o 
   0   4 -12     1901.29     1961.00     66.78 o 
   1   4 -12      752.05      717.63     25.94 o 
   2   4 -12     4673.08     4656.28    111.17 o 
   3   4 -12      339.67      354.49     19.31 o 
   4   4 -12     2612.53     2593.67     64.79 o 
   5   4 -12      208.68      218.12     17.97 o 
   6   4 -12      971.45     1002.25     36.68 o 
   7   4 -12      225.26      225.67     17.59 o 
   8   4 -12      291.95      287.28     17.47 o 
   9   4 -12      211.99      244.51     16.94 o 
  10   4 -12      121.43      125.40     22.55 o 
  11   4 -12       63.75       66.55     13.05 o 
  12   4 -12      194.77      215.70     17.12 o 
  13   4 -12       20.28        0.35     11.86 o 
  14   4 -12       64.47       83.71     14.31 o 
  15   4 -12      275.09      265.83     20.12 o 
  16   4 -12        4.38       16.61     13.16 o 
  17   4 -12      328.32      289.06     20.62 o 
  18   4 -12      210.10      241.98     22.27 o 
  19   4 -12       52.79       62.54     19.53 o 
   1   5 -12       54.37       45.25     11.32 o 
   2   5 -12      279.73      318.89     17.18 o 
   3   5 -12      177.44      184.62     21.49 o 
   4   5 -12      375.43      384.93     22.97 o 
   5   5 -12     1164.65     1196.54     42.90 o 
   6   5 -12      205.07      229.24     18.95 o 
   7   5 -12      642.95      611.12     29.63 o 
   8   5 -12        9.71       15.97     13.59 o 
   9   5 -12     1814.99     1848.37     65.74 o 
  10   5 -12      142.18      176.33     17.68 o 
  11   5 -12      832.62      829.34     31.52 o 
  12   5 -12      527.46      535.17     24.42 o 
  13   5 -12     1092.92     1091.91     37.12 o 
  14   5 -12      531.84      534.54     25.23 o 
  15   5 -12     1669.35     1720.59     52.72 o 
  16   5 -12      228.64      234.51     19.56 o 
  17   5 -12      550.25      563.80     27.78 o 
   0   6 -12     4514.53     4344.78    172.63 o 
   1   6 -12       51.82       47.92     17.35 o 
   2   6 -12      947.40      939.56     36.54 o 
   3   6 -12      533.90      511.51     31.43 o 
   4   6 -12     1630.39     1621.77     54.53 o 
   5   6 -12      567.98      527.23     27.46 o 
   6   6 -12     1150.56     1098.69     41.46 o 
   7   6 -12      190.42      204.02     19.30 o 
   8   6 -12     1602.53     1657.16     55.74 o 
   9   6 -12        7.48        5.99     14.26 o 
  10   6 -12      603.19      618.50     40.18 o 
  11   6 -12       61.28       60.37     16.57 o 
  12   6 -12      227.88      248.86     22.37 o 
  13   6 -12      119.13      124.90     19.38 o 
  14   6 -12      367.45      331.57     25.53 o 
  15   6 -12      132.79      171.30     18.77 o 
   1   7 -12       13.33       24.36     24.03 o 
   2   7 -12      121.44      107.64     20.56 o 
   3   7 -12      248.97      265.18     23.23 o 
   4   7 -12      526.51      534.50     27.25 o 
   5   7 -12      557.38      554.45     29.09 o 
   6   7 -12      420.68      436.75     25.69 o 
   7   7 -12      279.47      286.09     24.31 o 
   8   7 -12     1009.33     1039.87     40.34 o 
   9   7 -12     1123.46     1170.69     45.86 o 
  10   7 -12      351.08      357.44     25.15 o 
  11   7 -12      894.03      895.26     48.96 o 
  12   7 -12       74.07       52.20     21.84 o 
   0   8 -12     1499.32     1439.58    108.48 o 
   1   8 -12      738.09      716.89     52.57 o 
   2   8 -12      432.98      408.58     40.01 o 
   3   8 -12      274.05      272.85     35.59 o 
   4   8 -12     2181.19     2236.87     69.77 o 
   5   8 -12       48.19       57.01     16.91 o 
   6   8 -12     1134.64     1104.07     44.61 o 
   7   8 -12      367.98      386.82     26.43 o 
   8   8 -12      536.05      580.82     33.97 o 
   2   0 -11     1099.36     1003.83     37.84 o 
   4   0 -11     7198.87     6988.14    205.09 o 
   6   0 -11     4582.32     4412.96    129.45 o 
   8   0 -11     3960.74     3881.68    120.44 o 
  10   0 -11     1231.25     1266.12     46.53 o 
  12   0 -11     2297.81     2280.36     76.87 o 
  14   0 -11     3247.58     3297.82    131.82 o 
  16   0 -11     1501.09     1465.30     68.29 o 
  18   0 -11     2864.09     2958.54    117.89 o 
  20   0 -11      587.57      615.70     65.78 o 
  22   0 -11      526.36      546.13     43.53 o 
   0   1 -11      736.74      715.49     30.27 o 
   1   1 -11     1316.83     1446.43     36.80 o 
   2   1 -11     1058.11     1011.17     26.74 o 
   3   1 -11     1106.51     1224.18     33.06 o 
   4   1 -11      476.82      492.07     17.66 o 
   5   1 -11     1037.28     1108.66     29.06 o 
   6   1 -11     1853.47     1761.16     42.17 o 
   7   1 -11      613.02      624.58     21.42 o 
   8   1 -11      444.21      436.25     26.13 o 
   9   1 -11     1722.27     1740.20     41.65 o 
  10   1 -11      294.23      303.54     14.61 o 
  11   1 -11      459.47      439.58     19.82 o 
  12   1 -11      487.16      473.10     21.00 o 
  13   1 -11      100.56       76.17     12.09 o 
  14   1 -11      631.48      622.57     24.44 o 
  15   1 -11      124.15      130.33     17.06 o 
  16   1 -11      178.50      169.12     18.58 o 
  17   1 -11      743.08      732.71     33.21 o 
  18   1 -11       67.46       77.93     17.01 o 
  19   1 -11      467.77      456.73     26.82 o 
  20   1 -11       73.74       63.82     17.67 o 
  21   1 -11      534.26      540.71     32.88 o 
  22   1 -11      100.20       90.39     19.88 o 
   1   2 -11     1203.65     1126.45     29.34 o 
   2   2 -11      929.60      941.93     26.01 o 
   3   2 -11      333.63      293.93     15.67 o 
   4   2 -11      635.98      564.40     21.06 o 
   5   2 -11      607.21      546.47     21.38 o 
   6   2 -11     1061.50     1077.50     33.47 o 
   7   2 -11      610.21      573.52     19.95 o 
   8   2 -11     3820.24     3788.63     83.35 o 
   9   2 -11      325.60      299.88     17.04 o 
  10   2 -11     3355.29     3254.00     79.45 o 
  11   2 -11      291.08      295.93     17.17 o 
  12   2 -11     3194.83     3193.35     77.74 o 
  13   2 -11      297.25      269.24     18.05 o 
  14   2 -11     3116.43     3057.42     74.99 o 
  15   2 -11      182.95      186.39     15.80 o 
  16   2 -11     1327.48     1337.85     48.47 o 
  17   2 -11      102.95       84.71     17.51 o 
  18   2 -11     1298.77     1292.69     47.78 o 
  19   2 -11      106.58      114.94     18.12 o 
  20   2 -11      666.91      632.67     33.53 o 
  21   2 -11       40.86       23.56     16.89 o 
  22   2 -11      194.25      170.70     21.80 o 
   0   3 -11      281.26      285.65     18.34 o 
   1   3 -11     1951.49     2052.06     46.15 o 
   2   3 -11      247.05      258.88     15.52 o 
   3   3 -11     2466.76     2391.36     61.59 o 
   4   3 -11       62.13       63.94     10.71 o 
   5   3 -11     1226.80     1263.99     38.34 o 
   6   3 -11      211.14      200.99     13.81 o 
   7   3 -11       51.16       57.64     13.40 o 
   8   3 -11      179.04      197.93     16.87 o 
   9   3 -11      219.35      198.20     17.93 o 
  10   3 -11      446.73      428.39     23.45 o 
  11   3 -11      509.66      495.42     25.59 o 
  12   3 -11      290.18      281.77     19.94 o 
  13   3 -11      224.84      222.48     18.65 o 
  14   3 -11       51.50       47.80     12.69 o 
  15   3 -11      195.26      197.45     16.58 o 
  16   3 -11      342.51      343.25     20.36 o 
  17   3 -11      134.28      150.62     16.48 o 
  18   3 -11       15.38       21.41     15.27 o 
  19   3 -11      694.96      683.19     35.32 o 
  20   3 -11       29.98       20.17     14.41 o 
  21   3 -11      345.77      340.97     23.37 o 
   1   4 -11      392.94      385.01     15.76 o 
   2   4 -11      377.90      347.98     14.96 o 
   3   4 -11      332.35      302.66     20.06 o 
   4   4 -11       95.37      103.17      9.70 o 
   5   4 -11        8.66       -1.50      7.21 o 
   6   4 -11      647.92      653.76     29.23 o 
   7   4 -11      766.65      771.55     27.26 o 
   8   4 -11     1869.97     1847.52     47.76 o 
   9   4 -11       67.59       39.62     11.79 o 
  10   4 -11     2483.15     2521.70     64.81 o 
  11   4 -11      165.54      152.96     14.85 o 
  12   4 -11     2282.93     2357.14     62.24 o 
  13   4 -11      704.88      709.78     26.99 o 
  14   4 -11     1362.70     1396.98     42.29 o 
  15   4 -11      690.31      682.49     27.35 o 
  16   4 -11     1445.17     1403.87     44.14 o 
  17   4 -11      204.01      203.34     18.16 o 
  18   4 -11      531.49      500.10     27.09 o 
  19   4 -11      430.58      464.43     27.67 o 
  20   4 -11      250.93      291.03     23.94 o 
   0   5 -11     1955.58     1948.54     98.45 o 
   1   5 -11     1372.83     1351.98     36.90 o 
   2   5 -11     1409.32     1421.53     39.14 o 
   3   5 -11       36.19       43.13     10.30 o 
   4   5 -11      197.43      203.09     17.26 o 
   5   5 -11      711.20      718.41     30.50 o 
   6   5 -11      231.55      255.92     19.22 o 
   7   5 -11     1116.97     1095.03     35.13 o 
   8   5 -11      351.44      351.76     18.91 o 
   9   5 -11      721.08      746.29     27.45 o 
  10   5 -11       17.77       25.32     11.73 o 
  11   5 -11      158.66      166.60     15.58 o 
  12   5 -11      145.92      137.31     15.27 o 
  13   5 -11       49.79       49.66     13.34 o 
  14   5 -11       66.42       87.68     14.53 o 
  15   5 -11      139.91      151.10     16.58 o 
  16   5 -11      422.89      439.17     22.97 o 
  17   5 -11      120.02      117.66     16.86 o 
  18   5 -11      129.55      129.22     17.04 o 
  19   5 -11      118.88      130.56     17.69 o 
   1   6 -11      123.35      127.54     11.50 o 
   2   6 -11      638.04      636.95     28.66 o 
   3   6 -11      213.12      177.26     17.40 o 
   4   6 -11      708.46      799.83     37.81 o 
   5   6 -11      235.83      252.38     26.77 o 
   6   6 -11      545.44      518.24     26.86 o 
   7   6 -11      536.10      513.33     26.13 o 
   8   6 -11      192.49      224.87     20.04 o 
   9   6 -11      110.71      125.15     17.29 o 
  10   6 -11      566.92      605.06     29.10 o 
  11   6 -11      112.27      102.97     14.78 o 
  12   6 -11      614.54      588.67     25.83 o 
  13   6 -11       86.68       89.35     14.89 o 
  14   6 -11      271.01      275.14     25.26 o 
  15   6 -11       32.53       37.52     14.15 o 
  16   6 -11      355.94      342.90     22.34 o 
  17   6 -11      847.22      888.10     34.58 o 
   0   7 -11      152.36      155.63     23.03 o 
   1   7 -11       72.96       71.47     14.24 o 
   2   7 -11        4.61        1.41     12.45 o 
   3   7 -11      888.91      901.42     37.97 o 
   4   7 -11      347.90      392.54     25.02 o 
   5   7 -11      615.51      609.00     29.89 o 
   6   7 -11      811.70      847.10     34.58 o 
   7   7 -11      759.25      821.14     35.41 o 
   8   7 -11       43.03       55.40     15.65 o 
   9   7 -11      422.72      419.81     25.67 o 
  10   7 -11        5.28      -10.61     13.93 o 
  11   7 -11      694.23      695.85     32.01 o 
  12   7 -11      246.56      244.46     22.17 o 
  13   7 -11       88.66      121.04     19.88 o 
  14   7 -11      163.42      193.87     22.17 o 
   1   8 -11       43.04       45.92     17.97 o 
   2   8 -11      180.65      162.75     22.40 o 
   3   8 -11      212.92      223.45     20.29 o 
   4   8 -11      119.58      156.03     19.08 o 
   5   8 -11       22.46       24.97     15.41 o 
   6   8 -11      317.81      360.93     34.29 o 
   7   8 -11      120.06      104.63     18.32 o 
   8   8 -11      234.36      240.12     22.63 o 
   9   8 -11       47.66       38.90     16.70 o 
  10   8 -11      279.08      285.38     24.41 o 
  11   8 -11      445.62      478.97     29.05 o 
   0   9 -11      384.75      402.03     57.03 o 
   1   9 -11     1383.22     1451.02     78.70 o 
   2   9 -11      672.28      573.52     47.90 o 
   3   9 -11     1196.80     1286.71     55.35 o 
   4   9 -11       15.42       36.86     19.20 o 
   0   0 -10     1233.46     1179.72     52.57 o 
   2   0 -10     4452.97     4275.90    130.84 o 
   4   0 -10      203.41      214.28     17.16 o 
   6   0 -10     1086.08     1029.43     64.07 o 
   8   0 -10     5254.37     5024.08    144.13 o 
  10   0 -10     3626.38     3504.63    171.78 o 
  12   0 -10     2019.15     1922.29     64.40 o 
  14   0 -10      669.07      633.99     41.67 o 
  16   0 -10      476.09      411.76     34.77 o 
  18   0 -10      641.01      665.61     43.43 o 
  20   0 -10      679.56      666.69     46.03 o 
  22   0 -10      797.24      858.83     59.86 o 
  24   0 -10     1123.72     1211.81     66.84 o 
   1   1 -10     1505.27     1434.80     34.28 o 
   2   1 -10      488.23      497.01     14.95 o 
   3   1 -10     1386.78     1342.34     30.21 o 
   4   1 -10      393.50      380.45     14.46 o 
   5   1 -10     1396.25     1376.33     32.31 o 
   6   1 -10      715.74      726.36     21.99 o 
   7   1 -10     1127.94     1143.89     30.91 o 
   8   1 -10     1258.38     1241.50     31.84 o 
   9   1 -10      370.33      345.02     17.81 o 
  10   1 -10       21.49       18.29      8.08 o 
  11   1 -10       49.21       61.06      8.92 o 
  12   1 -10       14.16       10.97     10.19 o 
  13   1 -10       10.66       10.40     10.24 o 
  14   1 -10     1481.82     1504.70     42.42 o 
  15   1 -10      982.44     1017.82     32.90 o 
  16   1 -10      390.66      365.07     22.46 o 
  17   1 -10      555.95      529.74     27.91 o 
  18   1 -10      431.46      503.08     36.36 o 
  19   1 -10     1347.80     1343.90     47.38 o 
  20   1 -10       66.49       67.55     21.02 o 
  21   1 -10      725.25      784.54     35.07 o 
  22   1 -10      180.56      185.45     21.04 o 
  23   1 -10      288.08      344.99     29.49 o 
  24   1 -10        7.30       -4.95     16.27 o 
   0   2 -10      645.76      667.05     28.34 o 
   1   2 -10      103.47       85.90      7.72 o 
   2   2 -10     2688.24     2711.51     58.77 o 
   3   2 -10      452.89      421.99     14.37 o 
   4   2 -10     3345.67     3237.66     66.44 o 
   5   2 -10      911.18      886.67     27.74 o 
   6   2 -10     2889.16     2799.70     63.85 o 
   7   2 -10      371.39      347.49     14.50 o 
   8   2 -10      166.96      161.72     10.98 o 
   9   2 -10      140.59      121.16     10.00 o 
  10   2 -10      455.02      454.34     18.93 o 
  11   2 -10      548.68      546.12     22.07 o 
  12   2 -10      194.34      193.64     14.60 o 
  13   2 -10       14.68       13.37     10.97 o 
  14   2 -10      865.71      850.56     30.43 o 
  15   2 -10      348.44      343.00     22.29 o 
  16   2 -10      122.90      110.21     13.63 o 
  17   2 -10       39.01       41.62     14.25 o 
  18   2 -10      516.04      537.84     28.83 o 
  19   2 -10       98.02      101.45     17.56 o 
  20   2 -10      617.12      626.60     34.35 o 
  21   2 -10      316.58      357.09     24.61 o 
  22   2 -10      330.66      328.58     25.02 o 
  23   2 -10      157.90      147.36     20.52 o 
   1   3 -10     1628.15     1544.65     37.09 o 
   2   3 -10      299.91      335.36     13.27 o 
   3   3 -10     1582.74     1555.54     36.64 o 
   4   3 -10      112.52      132.13      8.80 o 
   5   3 -10      906.99      848.47     29.50 o 
   6   3 -10      118.91      114.27     11.32 o 
   7   3 -10      255.94      271.74     14.11 o 
   8   3 -10       92.93       82.82     13.26 o 
   9   3 -10     1210.02     1158.18     40.82 o 
  10   3 -10      216.45      217.52     17.33 o 
  11   3 -10     4201.80     4225.34    110.78 o 
  12   3 -10      193.46      230.92     16.00 o 
  13   3 -10     2877.13     2822.15     70.00 o 
  14   3 -10       95.63       86.89     13.44 o 
  15   3 -10      906.62      983.71     33.68 o 
  16   3 -10      164.31      143.28     15.56 o 
  17   3 -10      688.21      677.54     26.48 o 
  18   3 -10      620.48      612.61     26.01 o 
  19   3 -10      682.35      646.42     35.10 o 
  20   3 -10       16.38       14.71     13.53 o 
  21   3 -10       41.83       25.88     13.81 o 
  22   3 -10       24.24       11.80     14.66 o 
  23   3 -10       64.45       55.89     16.38 o 
   0   4 -10     4699.78     4648.82    132.43 o 
   1   4 -10     2528.23     2520.04     55.05 o 
   2   4 -10     1917.36     1923.18     42.38 o 
   3   4 -10      868.19      868.56     21.81 o 
   4   4 -10      718.28      710.52     22.80 o 
   5   4 -10      250.53      237.89     12.47 o 
   6   4 -10     1398.95     1375.23     34.50 o 
   7   4 -10       12.18       16.99      9.95 o 
   8   4 -10      957.65      977.72     32.86 o 
   9   4 -10      707.76      658.51     24.89 o 
  10   4 -10      683.20      661.42     25.29 o 
  11   4 -10      146.77      154.33     14.37 o 
  12   4 -10       68.09       71.88     12.81 o 
  13   4 -10      171.37      160.83     15.24 o 
  14   4 -10      284.18      286.10     17.97 o 
  15   4 -10      321.12      298.17     18.51 o 
  16   4 -10      650.54      634.88     27.16 o 
  17   4 -10       60.92       73.81     14.20 o 
  18   4 -10        6.08       11.08     12.71 o 
  19   4 -10       37.97       47.04     13.90 o 
  20   4 -10      268.92      268.66     34.94 o 
  21   4 -10       81.17       43.80     17.79 o 
  22   4 -10      421.57      446.71     27.97 o 
   1   5 -10        9.65       14.67      8.26 o 
   2   5 -10      364.68      377.27     16.99 o 
   3   5 -10      788.04      770.95     29.05 o 
   4   5 -10       68.56       64.32     10.42 o 
   5   5 -10      812.03      776.29     25.08 o 
   6   5 -10      242.83      256.72     15.22 o 
   7   5 -10      590.33      579.14     30.19 o 
   8   5 -10      161.32      176.26     20.93 o 
   9   5 -10     1386.93     1371.80     40.22 o 
  10   5 -10      157.52      165.27     17.09 o 
  11   5 -10     1228.75     1233.08     38.51 o 
  12   5 -10       51.88       53.86     12.71 o 
  13   5 -10      639.54      574.43     25.61 o 
  14   5 -10      353.72      400.05     21.44 o 
  15   5 -10     1290.75     1272.61     40.73 o 
  16   5 -10      441.89      402.73     22.13 o 
  17   5 -10      305.83      319.23     20.57 o 
  18   5 -10        1.18       16.61     13.48 o 
  19   5 -10      157.14      162.13     21.41 o 
  20   5 -10      138.91      158.22     18.16 o 
   0   6 -10     1105.68     1047.58     45.11 o 
   1   6 -10       34.21       43.55      9.46 o 
   2   6 -10      784.51      853.25     26.13 o 
   3   6 -10      804.82      770.67     26.45 o 
   4   6 -10     1082.77     1107.00     40.30 o 
   5   6 -10      718.53      726.68     29.52 o 
   6   6 -10     1168.42     1174.04     42.15 o 
   7   6 -10     1317.36     1298.27     44.25 o 
   8   6 -10      684.94      689.62     25.45 o 
   9   6 -10       63.51       63.40     13.28 o 
  10   6 -10      835.00      847.69     31.03 o 
  11   6 -10      147.56      171.00     16.26 o 
  12   6 -10      312.41      304.81     19.31 o 
  13   6 -10      130.99      108.56     14.77 o 
  14   6 -10      101.62      109.96     15.25 o 
  15   6 -10      129.82      122.37     16.14 o 
  16   6 -10      353.86      359.70     24.98 o 
  17   6 -10      161.38      147.52     17.55 o 
  18   6 -10      433.25      394.09     23.43 o 
   1   7 -10      190.63      201.70     13.36 o 
   2   7 -10      243.95      213.87     15.52 o 
   3   7 -10     1853.44     1858.00     57.67 o 
   4   7 -10      464.91      463.05     24.77 o 
   5   7 -10     2371.41     2251.10     68.60 o 
   6   7 -10      710.75      704.10     31.99 o 
   7   7 -10     1203.20     1201.79     44.61 o 
   8   7 -10       87.93      106.26     16.90 o 
   9   7 -10      651.71      618.50     28.79 o 
  10   7 -10      174.31      213.65     26.64 o 
  11   7 -10      240.88      235.68     21.25 o 
  12   7 -10      272.94      294.71     20.00 o 
  13   7 -10      297.15      264.31     19.44 o 
  14   7 -10       60.89       52.08     14.96 o 
  15   7 -10      535.15      584.22     27.47 o 
  16   7 -10      117.35      135.90     17.95 o 
   0   8 -10     2143.13     2219.58    182.63 o 
   1   8 -10      429.02      424.02     34.20 o 
   2   8 -10      953.05      981.26     39.60 o 
   3   8 -10      135.35      125.73     17.00 o 
   4   8 -10      463.09      471.05     26.11 o 
   5   8 -10      102.02       81.07     22.12 o 
   6   8 -10      471.21      449.74     27.26 o 
   7   8 -10       73.73       59.27     16.02 o 
   8   8 -10       34.15       50.14     16.06 o 
   9   8 -10      185.01      131.11     19.18 o 
  10   8 -10        5.25       18.48     15.24 o 
  11   8 -10       25.75       15.13     16.39 o 
  12   8 -10       88.09      126.25     19.99 o 
  13   8 -10       94.18      103.27     19.16 o 
   1   9 -10      173.95      226.90     30.06 o 
   2   9 -10       14.70        8.19     17.37 o 
   3   9 -10       54.02       47.44     18.55 o 
   4   9 -10       70.31       78.92     17.19 o 
   5   9 -10       12.96       23.07     15.32 o 
   6   9 -10      189.34      179.66     20.57 o 
   7   9 -10      685.37      619.81     32.14 o 
   8   9 -10      415.11      400.04     27.02 o 
   2   0  -9     3838.51     3844.49    114.90 o 
   4   0  -9      961.27     1006.59     38.72 o 
   6   0  -9     2849.72     2925.95     85.78 o 
   8   0  -9      677.73      641.49     32.00 o 
  10   0  -9     1030.05      981.96     43.72 o 
  12   0  -9      756.10      753.20     32.63 o 
  14   0  -9      493.23      497.79     57.91 o 
  16   0  -9      220.70      256.97     40.50 o 
  18   0  -9      433.16      485.52     35.56 o 
  20   0  -9     1467.11     1475.84     74.86 o 
  22   0  -9     1264.94     1173.23     61.18 o 
  24   0  -9      633.19      701.81     48.31 o 
   0   1  -9      907.29      905.52     33.70 o 
   1   1  -9     3486.87     3396.61     66.57 o 
   2   1  -9       55.15       49.57      5.71 o 
   3   1  -9     4128.88     4117.12     80.81 o 
   4   1  -9      968.37      987.56     25.46 o 
   5   1  -9     2895.05     2894.93     60.18 o 
   6   1  -9      497.33      455.51     16.11 o 
   7   1  -9     3344.10     3453.95     75.11 o 
   8   1  -9     2976.37     2932.16     64.25 o 
   9   1  -9     2381.43     2340.52     53.48 o 
  10   1  -9      946.36      916.22     25.16 o 
  11   1  -9     1520.85     1430.81     37.19 o 
  12   1  -9      137.20      141.35     12.46 o 
  13   1  -9     1142.34     1128.79     33.86 o 
  14   1  -9      918.63      909.90     29.71 o 
  15   1  -9      157.61      177.46     13.50 o 
  16   1  -9     1361.00     1326.45     46.26 o 
  17   1  -9     1511.20     1464.32     47.84 o 
  18   1  -9      147.53      130.55     16.75 o 
  19   1  -9      548.56      568.50     28.02 o 
  20   1  -9      325.70      307.40     22.62 o 
  21   1  -9      524.55      548.87     28.78 o 
  22   1  -9      117.55       80.94     16.94 o 
  23   1  -9      935.14      962.79     39.36 o 
  24   1  -9       24.13       36.26     16.63 o 
  25   1  -9      784.07      842.78     67.61 o 
   1   2  -9        3.81       -3.03      5.26 o 
   2   2  -9      648.67      658.26     19.09 o 
   3   2  -9      310.80      300.95     11.57 o 
   4   2  -9      133.89      153.84     10.50 o 
   5   2  -9      501.21      509.56     14.66 o 
   6   2  -9      320.94      338.23     14.99 o 
   7   2  -9      424.09      436.42     16.76 o 
   8   2  -9     1656.21     1723.36     42.07 o 
   9   2  -9      502.33      474.50     16.50 o 
  10   2  -9      587.50      526.95     19.52 o 
  11   2  -9      914.11      850.29     28.28 o 
  12   2  -9      564.46      548.99     22.25 o 
  13   2  -9      318.14      303.83     18.12 o 
  14   2  -9     1209.35     1231.20     37.31 o 
  15   2  -9       77.23       99.97     13.09 o 
  16   2  -9     1220.30     1240.68     38.87 o 
  17   2  -9       36.44       28.22     10.92 o 
  18   2  -9      590.98      583.98     28.83 o 
  19   2  -9       96.39       91.56     16.36 o 
  20   2  -9       64.74       56.04     15.58 o 
  21   2  -9      137.50      144.50     18.26 o 
  22   2  -9      198.15      188.60     20.99 o 
  23   2  -9       56.87       66.08     17.65 o 
  24   2  -9       63.10       46.24     15.45 o 
   0   3  -9       62.98       88.66     10.99 o 
   1   3  -9     5483.66     5536.69    114.40 o 
   2   3  -9      106.35      100.98     10.90 o 
   3   3  -9     4768.29     4902.75     97.68 o 
   4   3  -9     2961.07     2892.13     63.78 o 
   5   3  -9     5793.86     5711.03    122.31 o 
   6   3  -9     1797.47     1700.80     46.07 o 
   7   3  -9      102.92      104.94     10.08 o 
   8   3  -9      209.31      215.34     13.67 o 
   9   3  -9      192.24      187.55     15.79 o 
  10   3  -9      101.28       95.27     13.39 o 
  11   3  -9      262.19      208.04     14.80 o 
  12   3  -9       56.61       61.65     11.90 o 
  13   3  -9       85.75       91.06     12.54 o 
  14   3  -9     1237.92     1187.63     36.97 o 
  15   3  -9      539.17      511.60     22.18 o 
  16   3  -9        3.89        0.74     10.95 o 
  17   3  -9      559.73      586.15     29.94 o 
  18   3  -9      224.80      233.16     17.55 o 
  19   3  -9      177.47      205.22     15.05 o 
  20   3  -9      155.45      147.03     16.06 o 
  21   3  -9     2194.59     2160.43     58.86 o 
  22   3  -9      172.59      192.54     18.57 o 
  23   3  -9      446.99      481.52     25.86 o 
  24   3  -9       15.94       -6.55     14.17 o 
   1   4  -9       82.60       82.02      7.01 o 
   2   4  -9      117.68      141.31      8.49 o 
   3   4  -9       10.85       12.26      6.02 o 
   4   4  -9       44.66       53.70      6.87 o 
   5   4  -9      358.52      370.31     13.85 o 
   6   4  -9      189.17      201.14     11.71 o 
   7   4  -9      390.42      370.13     17.39 o 
   8   4  -9      637.23      604.30     22.71 o 
   9   4  -9      301.57      296.29     16.72 o 
  10   4  -9     1191.79     1177.39     36.77 o 
  11   4  -9      305.26      277.16     17.08 o 
  12   4  -9     1960.95     1997.63     52.04 o 
  13   4  -9      796.65      737.93     27.19 o 
  14   4  -9     1644.58     1605.15     43.50 o 
  15   4  -9      145.89      129.07     14.24 o 
  16   4  -9     1417.30     1468.87     41.75 o 
  17   4  -9        7.73       -2.79     11.56 o 
  18   4  -9      804.79      851.39     31.92 o 
  19   4  -9        8.21       13.64     12.81 o 
  20   4  -9      165.42      165.35     17.19 o 
  21   4  -9      437.13      448.32     27.10 o 
  22   4  -9      282.50      257.69     35.72 o 
  23   4  -9      447.86      445.57     28.11 o 
   0   5  -9     3524.62     3573.81    112.79 o 
   1   5  -9     2989.37     3041.46     65.88 o 
   2   5  -9     3302.06     3217.20     72.56 o 
   3   5  -9     1049.92     1042.78     25.06 o 
   4   5  -9       35.19       25.51      6.70 o 
   5   5  -9      487.15      563.83     19.29 o 
   6   5  -9      147.59      139.77     12.50 o 
   7   5  -9     1481.64     1501.28     42.13 o 
   8   5  -9      298.70      266.46     16.03 o 
   9   5  -9      536.51      548.50     22.64 o 
  10   5  -9      485.11      481.02     21.07 o 
  11   5  -9     1005.66      947.54     32.45 o 
  12   5  -9       12.59        4.53     11.13 o 
  13   5  -9        1.33       25.95     11.57 o 
  14   5  -9      103.08       87.88     13.63 o 
  15   5  -9      506.09      487.17     25.94 o 
  16   5  -9       52.88       65.73     13.87 o 
  17   5  -9      325.83      341.10     20.51 o 
  18   5  -9      106.21      108.03     15.31 o 
  19   5  -9      702.52      689.12     28.29 o 
  20   5  -9      390.70      381.91     22.66 o 
  21   5  -9      671.36      679.42     34.58 o 
   1   6  -9       79.99       69.60      9.83 o 
   2   6  -9      426.53      419.30     17.12 o 
   3   6  -9       64.63       73.43      9.51 o 
   4   6  -9     1876.66     1917.72     49.48 o 
   5   6  -9      635.61      629.84     21.32 o 
   6   6  -9     2178.93     2208.30     55.93 o 
   7   6  -9      245.49      254.29     16.25 o 
   8   6  -9      188.90      204.17     15.79 o 
   9   6  -9      688.23      636.26     32.15 o 
  10   6  -9     1146.29     1213.40     47.12 o 
  11   6  -9       18.83       27.76     12.18 o 
  12   6  -9      467.28      498.37     23.21 o 
  13   6  -9       39.21       45.76     12.67 o 
  14   6  -9      650.76      606.16     27.17 o 
  15   6  -9      227.69      236.45     18.24 o 
  16   6  -9      911.17      882.23     32.57 o 
  17   6  -9       17.55       27.56     13.51 o 
  18   6  -9      429.32      436.32     23.17 o 
  19   6  -9      169.20      188.74     18.67 o 
  20   6  -9     1455.51     1558.53     47.07 o 
   0   7  -9      192.03      144.67     17.57 o 
   1   7  -9      390.65      387.86     16.68 o 
   2   7  -9      433.93      440.31     18.25 o 
   3   7  -9      671.61      656.18     25.63 o 
   4   7  -9      700.44      697.04     26.30 o 
   5   7  -9     1289.28     1296.32     48.77 o 
   6   7  -9      389.80      362.41     22.19 o 
   7   7  -9     1508.52     1434.68     48.66 o 
   8   7  -9      236.26      254.89     20.51 o 
   9   7  -9       52.50       38.21     12.28 o 
  10   7  -9       98.18       79.12     13.80 o 
  11   7  -9      184.82      207.12     17.05 o 
  12   7  -9      299.22      323.22     22.97 o 
  13   7  -9        6.13        2.31     12.36 o 
  14   7  -9        3.93       -1.02     13.08 o 
  15   7  -9       90.99       90.19     15.90 o 
  16   7  -9      220.46      219.66     19.18 o 
  17   7  -9      150.26      178.15     18.68 o 
  18   7  -9      352.02      389.03     24.30 o 
   1   8  -9       70.86       77.22     12.93 o 
   2   8  -9      161.42      166.29     14.94 o 
   3   8  -9      112.50      127.75     14.05 o 
   4   8  -9        0.96       -7.77     10.69 o 
   5   8  -9      396.21      417.18     24.69 o 
   6   8  -9      880.64      898.88     35.96 o 
   7   8  -9      142.53      161.17     18.31 o 
   8   8  -9     1390.22     1366.64     50.00 o 
   9   8  -9      689.73      674.02     31.92 o 
  10   8  -9     1144.07     1114.74     42.56 o 
  11   8  -9      206.57      221.43     21.14 o 
  12   8  -9     1041.69     1036.28     41.41 o 
  13   8  -9       52.02       72.00     15.46 o 
  14   8  -9      523.60      544.14     26.77 o 
  15   8  -9       61.97       68.61     15.73 o 
   0   9  -9     1721.65     1700.93     81.01 o 
   1   9  -9      751.76      754.13     33.91 o 
   2   9  -9      268.10      254.00     18.11 o 
   3   9  -9      897.34      956.37     33.82 o 
   4   9  -9      243.83      248.41     21.71 o 
   5   9  -9      156.49      158.47     19.58 o 
   6   9  -9       76.51       78.15     17.26 o 
   7   9  -9      229.62      248.54     21.88 o 
   8   9  -9      311.87      307.89     27.08 o 
   9   9  -9       63.25       73.73     17.69 o 
  10   9  -9      179.13      185.89     21.44 o 
  11   9  -9       63.90       69.01     17.99 o 
   1  10  -9       33.98       39.09     16.39 o 
   2  10  -9      349.91      400.04     37.73 o 
   0   0  -8     4571.15     4468.09    175.50 o 
   2   0  -8     2157.35     2003.81     50.23 o 
   4   0  -8     2317.96     2163.37     61.85 o 
   6   0  -8     5892.72     5707.59    168.26 o 
   8   0  -8     3211.06     3319.10    101.51 o 
  10   0  -8     3330.13     3241.16    101.38 o 
  12   0  -8      729.09      753.97     30.74 o 
  14   0  -8       64.40       92.87     12.07 o 
  16   0  -8     3555.65     3283.60    129.13 o 
  18   0  -8     1909.67     1954.69     84.88 o 
  20   0  -8     1062.38     1133.04     54.84 o 
  22   0  -8      218.69      238.18     29.36 o 
  24   0  -8     1255.87     1339.13     70.17 o 
  26   0  -8      346.61      370.28     37.43 o 
   1   1  -8      272.81      282.20      9.77 o 
   2   1  -8      449.65      525.56     14.40 o 
   3   1  -8     1703.02     1636.08     33.38 o 
   4   1  -8      980.63     1040.60     24.63 o 
   5   1  -8     2105.85     2184.42     53.78 o 
   6   1  -8      513.73      524.21     16.57 o 
   7   1  -8     5343.97     5259.80    109.31 o 
   8   1  -8      161.43      144.59      9.13 o 
   9   1  -8     5580.29     5529.07    114.74 o 
  10   1  -8     1350.65     1296.49     32.08 o 
  11   1  -8     8772.21     8787.71    182.42 o 
  12   1  -8     2046.85     2096.49     47.52 o 
  13   1  -8     5785.95     5826.62    133.89 o 
  14   1  -8       13.16       14.54      9.53 o 
  15   1  -8     3108.31     3097.53     73.84 o 
  16   1  -8      354.09      383.13     18.20 o 
  17   1  -8      784.30      823.39     32.58 o 
  18   1  -8      229.33      241.99     19.04 o 
  19   1  -8     1257.18     1194.51     40.92 o 
  20   1  -8      696.89      648.24     38.69 o 
  21   1  -8      354.75      380.99     26.11 o 
  22   1  -8      288.74      282.94     21.81 o 
  23   1  -8      267.61      252.65     21.06 o 
  24   1  -8       15.19       18.49     15.62 o 
  25   1  -8      408.14      414.76     26.49 o 
  26   1  -8       91.75       75.69     18.74 o 
   0   2  -8     1559.59     1530.69     48.12 o 
   1   2  -8       11.00       13.62      5.14 o 
   2   2  -8     8333.77     8117.65    160.81 o 
   3   2  -8      149.56      166.21     11.11 o 
   4   2  -8     4236.44     4081.57     91.37 o 
   5   2  -8      973.17      940.39     22.10 o 
   6   2  -8      635.13      624.08     19.02 o 
   7   2  -8       30.42       36.76      6.70 o 
   8   2  -8     1829.57     1761.27     41.69 o 
   9   2  -8     2272.12     2219.49     50.62 o 
  10   2  -8      114.94      115.58      9.61 o 
  11   2  -8      701.00      707.15     24.46 o 
  12   2  -8      292.20      278.52     15.29 o 
  13   2  -8       72.81       60.94     10.77 o 
  14   2  -8      362.93      332.54     17.07 o 
  15   2  -8      486.42      448.40     20.44 o 
  16   2  -8      266.42      249.18     15.77 o 
  17   2  -8      704.71      706.05     26.12 o 
  18   2  -8      290.39      312.96     17.04 o 
  19   2  -8      485.21      426.80     24.34 o 
  20   2  -8      823.22      790.20     34.38 o 
  21   2  -8      106.79      104.01     16.98 o 
  22   2  -8     1042.63     1123.80     42.36 o 
  23   2  -8      527.49      502.08     25.23 o 
  24   2  -8     1039.84     1059.34     36.60 o 
  25   2  -8      124.35      154.20     17.81 o 
   1   3  -8      260.35      269.12      9.41 o 
   2   3  -8      316.69      344.15     13.96 o 
   3   3  -8      256.25      257.87     13.06 o 
   4   3  -8      683.68      749.59     20.50 o 
   5   3  -8     1922.22     1928.26     43.80 o 
   6   3  -8      607.69      627.69     17.78 o 
   7   3  -8     5476.53     5303.20    108.52 o 
   8   3  -8      346.70      324.75     14.15 o 
   9   3  -8     4229.03     4124.23    115.59 o 
  10   3  -8      106.42       87.14     12.44 o 
  11   3  -8     3083.30     2957.90     67.19 o 
  12   3  -8        6.50        2.30      9.59 o 
  13   3  -8     1711.44     1709.79     48.79 o 
  14   3  -8      353.88      366.03     18.46 o 
  15   3  -8     4604.91     4534.91    108.07 o 
  16   3  -8      675.53      621.09     25.01 o 
  17   3  -8     3316.30     3321.89     83.36 o 
  18   3  -8      500.32      478.61     24.22 o 
  19   3  -8     1548.35     1525.98     40.51 o 
  20   3  -8      662.98      682.11     24.80 o 
  21   3  -8      452.34      473.65     23.09 o 
  22   3  -8       48.42       57.33     14.67 o 
  23   3  -8        6.09        1.04     12.80 o 
  24   3  -8       43.17       35.36     15.97 o 
  25   3  -8      237.23      242.58     23.52 o 
   0   4  -8     7920.50     8104.37    199.02 o 
   1   4  -8     1256.21     1225.26     25.79 o 
   2   4  -8     2086.22     2132.94     43.25 o 
   3   4  -8     2287.20     2318.48     47.31 o 
   4   4  -8     2369.42     2404.78     49.06 o 
   5   4  -8      350.04      386.04     13.01 o 
   6   4  -8     2082.28     2040.98     40.00 o 
   7   4  -8      880.35      884.34     22.17 o 
   8   4  -8      767.79      769.28     27.19 o 
   9   4  -8      302.62      311.76     15.99 o 
  10   4  -8       30.41       32.74     10.05 o 
  11   4  -8      254.51      235.10     15.01 o 
  12   4  -8      334.12      275.58     16.39 o 
  13   4  -8        9.42        9.62     10.90 o 
  14   4  -8       20.26       17.55     11.04 o 
  15   4  -8      144.52      133.08     13.72 o 
  16   4  -8       25.58       17.56     11.23 o 
  17   4  -8       76.71       74.87     13.22 o 
  18   4  -8      370.87      356.44     19.53 o 
  19   4  -8      185.70      187.77     16.70 o 
  20   4  -8      633.43      677.73     26.89 o 
  21   4  -8      224.38      217.96     18.20 o 
  22   4  -8      639.17      610.01     30.75 o 
  23   4  -8      407.29      413.24     27.38 o 
  24   4  -8     1446.06     1504.56     61.03 o 
   1   5  -8      168.04      157.37      8.76 o 
   2   5  -8     1480.03     1461.78     32.30 o 
   3   5  -8     2999.78     3031.95     60.47 o 
   4   5  -8      956.25     1041.15     24.64 o 
   5   5  -8     2163.82     2130.72     45.17 o 
   6   5  -8      193.30      172.78     10.79 o 
   7   5  -8      380.37      388.43     15.01 o 
   8   5  -8       43.58       45.41     10.83 o 
   9   5  -8      633.97      647.06     35.06 o 
  10   5  -8       62.48       59.36     11.77 o 
  11   5  -8     3139.28     3115.87     76.49 o 
  12   5  -8      160.47      185.93     15.06 o 
  13   5  -8     1933.18     1841.07     52.55 o 
  14   5  -8      240.23      237.99     16.54 o 
  15   5  -8      518.92      523.62     22.83 o 
  16   5  -8       91.73      112.63     14.67 o 
  17   5  -8     1329.71     1313.91     41.41 o 
  18   5  -8       49.22       33.48     12.82 o 
  19   5  -8      486.89      452.82     23.61 o 
  20   5  -8      738.51      694.37     29.09 o 
  21   5  -8      468.68      437.38     26.29 o 
  22   5  -8      813.82      858.84     42.36 o 
   0   6  -8     1329.94     1326.09     46.70 o 
   1   6  -8     1066.58     1079.14     29.80 o 
   2   6  -8      754.66      846.19     24.55 o 
   3   6  -8      818.08      787.34     22.16 o 
   4   6  -8      286.14      281.28     11.55 o 
   5   6  -8      334.77      358.00     20.82 o 
   6   6  -8      896.65      891.74     26.26 o 
   7   6  -8      446.58      448.30     17.47 o 
   8   6  -8     1221.46     1150.55     35.63 o 
   9   6  -8       16.38       19.90     11.05 o 
  10   6  -8     1473.05     1380.24     40.46 o 
  11   6  -8      152.92      114.80     14.20 o 
  12   6  -8      174.93      170.50     15.35 o 
  13   6  -8       23.63       -6.74     11.42 o 
  14   6  -8       66.59       77.89     13.83 o 
  15   6  -8      295.97      319.28     19.35 o 
  16   6  -8     1150.65     1163.84     37.67 o 
  17   6  -8       82.28       70.24     14.11 o 
  18   6  -8      399.44      378.49     26.46 o 
  19   6  -8       46.14       55.13     15.17 o 
  20   6  -8      854.68      816.96     45.87 o 
  21   6  -8      265.82      316.90     25.04 o 
   1   7  -8      282.59      317.05     25.47 o 
   2   7  -8     1067.74     1087.71     30.61 o 
   3   7  -8      723.49      707.87     29.08 o 
   4   7  -8      182.17      191.18     14.98 o 
   5   7  -8      256.85      226.77     15.09 o 
   6   7  -8       19.70       28.00      9.16 o 
   7   7  -8     1269.35     1307.29     35.12 o 
   8   7  -8      187.85      189.20     15.51 o 
   9   7  -8     1679.47     1654.09     46.28 o 
  10   7  -8      590.39      594.71     24.12 o 
  11   7  -8      711.56      763.11     30.23 o 
  12   7  -8       20.96       11.79     12.06 o 
  13   7  -8      543.36      563.68     24.99 o 
  14   7  -8        2.03       -1.04     12.12 o 
  15   7  -8     1443.02     1346.31     43.51 o 
  16   7  -8      149.05      135.86     17.38 o 
  17   7  -8      147.14      141.78     21.98 o 
  18   7  -8      150.92      164.98     18.10 o 
  19   7  -8       94.39       85.67     22.24 o 
   0   8  -8      258.27      253.38     20.49 o 
   1   8  -8      163.04      180.23     13.21 o 
   2   8  -8      778.17      826.05     29.41 o 
   3   8  -8      103.75      118.09     13.74 o 
   4   8  -8     1321.38     1341.07     39.94 o 
   5   8  -8     1033.06     1016.49     34.53 o 
   6   8  -8     1385.45     1359.25     40.16 o 
   7   8  -8      123.13      112.49     17.12 o 
   8   8  -8      494.18      477.47     27.45 o 
   9   8  -8      626.27      583.04     29.74 o 
  10   8  -8       85.02       71.84     14.21 o 
  11   8  -8       57.44       69.88     14.27 o 
  12   8  -8       28.72       16.02     13.38 o 
  13   8  -8       71.43       72.29     14.99 o 
  14   8  -8       74.90       81.22     15.94 o 
  15   8  -8      252.45      218.57     19.36 o 
  16   8  -8      111.87      112.58     16.51 o 
   1   9  -8        3.06        8.80     11.86 o 
   2   9  -8      117.09      110.90     14.74 o 
   3   9  -8       99.90      107.25     14.72 o 
   4   9  -8       76.49       77.61     13.98 o 
   5   9  -8       57.70       56.18     13.47 o 
   6   9  -8       65.46       64.42     16.52 o 
   7   9  -8      211.34      213.60     20.52 o 
   8   9  -8       61.68       82.08     17.16 o 
   9   9  -8      514.64      515.80     29.01 o 
  10   9  -8       88.13      100.95     18.27 o 
  11   9  -8      804.90      758.18     39.98 o 
  12   9  -8      156.45      144.23     20.13 o 
  13   9  -8      845.63      858.56     38.26 o 
   0  10  -8     2440.59     2482.53    109.19 o 
   1  10  -8      913.97      899.67     39.31 o 
   2  10  -8      878.48      892.98     37.62 o 
   3  10  -8      322.37      345.46     24.94 o 
   4  10  -8      718.65      755.51     30.56 o 
   5  10  -8        6.28       12.78     15.87 o 
   6  10  -8      216.52      257.70     22.73 o 
   7  10  -8      203.03      197.07     21.69 o 
   2   0  -7    12602.50    13036.57    316.85 o 
   4   0  -7     2223.89     2270.62     69.33 o 
   6   0  -7     1334.24     1355.83     46.09 o 
   8   0  -7     6406.82     6166.17    179.19 o 
  10   0  -7     3422.50     3312.41    101.19 o 
  12   0  -7    10758.26    10818.20    306.20 o 
  14   0  -7     7589.01     7693.53    218.61 o 
  16   0  -7     2478.12     2235.52     95.39 o 
  18   0  -7      940.41     1036.05     82.51 o 
  20   0  -7      321.68      318.67     30.15 o 
  22   0  -7     1799.34     1817.14     83.03 o 
  24   0  -7     1104.13     1123.88     61.53 o 
  26   0  -7       21.89       -4.10     22.06 o 
   0   1  -7     1337.46     1477.12     47.53 o 
   1   1  -7     3965.71     3834.08     74.69 o 
   2   1  -7      750.50      692.50     17.13 o 
   3   1  -7     3641.83     3294.65     65.42 o 
   4   1  -7      192.44      218.97      8.27 o 
   5   1  -7     2642.23     2532.08     53.24 o 
   6   1  -7       57.26       54.53      8.36 o 
   7   1  -7      305.60      270.54     11.68 o 
   8   1  -7     1309.60     1288.26     31.02 o 
   9   1  -7     2667.13     2624.16     55.33 o 
  10   1  -7      702.27      680.43     19.54 o 
  11   1  -7      980.15      966.18     24.95 o 
  12   1  -7      875.76      933.70     24.82 o 
  13   1  -7      149.74      160.68      9.47 o 
  14   1  -7      557.60      581.87     27.64 o 
  15   1  -7      463.70      438.10     19.47 o 
  16   1  -7      368.84      388.29     17.68 o 
  17   1  -7     1418.22     1477.04     39.70 o 
  18   1  -7      516.61      497.21     24.54 o 
  19   1  -7     1171.12     1208.82     42.71 o 
  20   1  -7      460.71      478.00     24.86 o 
  21   1  -7     1285.80     1339.85     46.59 o 
  22   1  -7      522.12      491.30     25.99 o 
  23   1  -7      990.37     1037.79     39.81 o 
  24   1  -7      130.72      129.20     19.47 o 
  25   1  -7      965.72      996.59     44.91 o 
  26   1  -7       75.07       66.85     15.55 o 
   1   2  -7       61.94       87.15      6.79 o 
   2   2  -7     1639.84     1759.73     38.14 o 
   3   2  -7     4465.43     4796.23    100.28 o 
   4   2  -7     1610.66     1567.53     32.49 o 
   5   2  -7     3022.33     3290.74     64.10 o 
   6   2  -7     5761.65     5598.52    114.33 o 
   7   2  -7       20.17       23.49      6.00 o 
   8   2  -7     7046.61     7068.67    153.16 o 
   9   2  -7      713.18      680.40     22.19 o 
  10   2  -7     6474.94     6247.96    132.65 o 
  11   2  -7      929.33      955.62     24.34 o 
  12   2  -7     3706.79     3487.54     83.17 o 
  13   2  -7      372.40      356.71     16.40 o 
  14   2  -7     3368.16     3345.51     79.97 o 
  15   2  -7       68.38       81.12     11.22 o 
  16   2  -7     3297.74     3197.83     78.91 o 
  17   2  -7      304.42      301.72     23.92 o 
  18   2  -7     4491.14     4511.22    111.88 o 
  19   2  -7      493.10      497.67     21.86 o 
  20   2  -7     1289.06     1229.55     45.43 o 
  21   2  -7      160.91      180.66     18.16 o 
  22   2  -7       95.11      106.92     16.53 o 
  23   2  -7       51.28       62.88     13.85 o 
  24   2  -7        5.82       -4.35     12.64 o 
  25   2  -7       34.71       21.22     13.75 o 
  26   2  -7      242.95      251.43     22.91 o 
   0   3  -7      139.82      164.39      9.54 o 
   1   3  -7     4510.43     4358.34     82.00 o 
   2   3  -7      331.24      292.74      9.54 o 
   3   3  -7     3214.86     3257.45     66.17 o 
   4   3  -7     1882.30     1872.21     40.83 o 
   5   3  -7     5920.56     5863.58    122.61 o 
   6   3  -7      334.34      294.91     10.92 o 
   7   3  -7     5410.24     5466.46    111.96 o 
   8   3  -7      254.53      248.02      9.82 o 
   9   3  -7      372.99      348.20     11.08 o 
  10   3  -7      113.04      128.43     11.02 o 
  11   3  -7      873.67      914.44     31.96 o 
  12   3  -7      135.41      122.58     11.76 o 
  13   3  -7       13.42       22.66      9.70 o 
  14   3  -7      159.52      167.17     13.22 o 
  15   3  -7      366.89      339.10     17.71 o 
  16   3  -7      790.03      779.59     25.18 o 
  17   3  -7      533.90      507.76     20.64 o 
  18   3  -7      402.27      405.27     20.39 o 
  19   3  -7      499.63      476.54     20.36 o 
  20   3  -7       16.24       17.47     10.82 o 
  21   3  -7      648.24      670.55     23.97 o 
  22   3  -7      195.43      195.91     17.29 o 
  23   3  -7     1867.79     1998.51     56.68 o 
  24   3  -7       27.61       29.04     14.06 o 
  25   3  -7     1025.15     1074.17     47.95 o 
   1   4  -7       49.10       39.04      4.81 o 
   2   4  -7     1231.26     1187.55     24.35 o 
   3   4  -7     1933.18     1894.70     38.79 o 
   4   4  -7     2218.10     2253.41     44.51 o 
   5   4  -7      135.78      130.35      7.54 o 
   6   4  -7     2055.47     1990.31     41.88 o 
   7   4  -7      242.45      261.47     10.91 o 
   8   4  -7     1897.13     1812.50     41.53 o 
   9   4  -7       49.16       61.24      7.65 o 
  10   4  -7     6065.07     5989.23    120.49 o 
  11   4  -7     1951.29     1848.49     49.56 o 
  12   4  -7     2890.30     2770.05     69.84 o 
  13   4  -7      224.52      250.38     15.49 o 
  14   4  -7     4123.26     3838.18     94.75 o 
  15   4  -7      456.59      404.22     24.20 o 
  16   4  -7     1549.44     1536.23     44.97 o 
  17   4  -7      608.00      594.73     24.31 o 
  18   4  -7     1634.48     1574.28     47.06 o 
  19   4  -7        4.21      -12.68     10.98 o 
  20   4  -7     1321.85     1345.85     44.16 o 
  21   4  -7        6.89        2.39     12.24 o 
  22   4  -7      635.97      645.80     27.55 o 
  23   4  -7      157.21      142.60     22.45 o 
  24   4  -7       11.63       11.69     18.71 o 
   0   5  -7     2865.75     2846.23     72.77 o 
   1   5  -7     5265.84     5294.48     93.72 o 
   2   5  -7      109.34      111.84      7.84 o 
   3   5  -7     6696.25     6702.51    126.96 o 
   4   5  -7      259.49      265.88     10.73 o 
   5   5  -7     1896.92     1831.70     38.02 o 
   6   5  -7      428.33      401.57     13.62 o 
   7   5  -7      870.38      841.26     22.89 o 
   8   5  -7     1291.42     1242.54     31.16 o 
   9   5  -7     1121.76     1069.35     29.83 o 
  10   5  -7      717.24      752.19     22.58 o 
  11   5  -7      964.54      933.45     30.45 o 
  12   5  -7      319.37      324.62     17.54 o 
  13   5  -7       23.03       30.44     11.37 o 
  14   5  -7       42.57       35.80     11.91 o 
  15   5  -7      466.18      456.32     21.28 o 
  16   5  -7      448.45      427.19     21.10 o 
  17   5  -7      148.21      164.78     15.42 o 
  18   5  -7      310.51      281.39     18.53 o 
  19   5  -7     1324.85     1303.35     50.50 o 
  20   5  -7      313.60      305.49     19.85 o 
  21   5  -7     1131.13     1158.61     45.29 o 
  22   5  -7      122.57      115.23     18.79 o 
  23   5  -7      596.16      631.53     31.87 o 
   1   6  -7       55.93       52.08      7.27 o 
   2   6  -7      375.48      418.66     14.31 o 
   3   6  -7      196.05      192.20     10.33 o 
   4   6  -7     1723.63     1700.01     40.25 o 
   5   6  -7      170.13      150.44     15.66 o 
   6   6  -7     1606.65     1612.21     41.81 o 
   7   6  -7      555.07      517.88     20.59 o 
   8   6  -7     2476.19     2502.84     63.08 o 
   9   6  -7      118.40       83.43     11.18 o 
  10   6  -7     2250.36     2164.86     56.28 o 
  11   6  -7      886.61      839.02     30.17 o 
  12   6  -7     1287.63     1200.04     36.14 o 
  13   6  -7      379.24      356.12     25.94 o 
  14   6  -7     1763.72     1716.55     49.21 o 
  15   6  -7      394.62      348.04     20.39 o 
  16   6  -7     2197.03     2072.38     56.61 o 
  17   6  -7       35.05       42.37     13.40 o 
  18   6  -7      265.39      274.51     19.26 o 
  19   6  -7       67.30       61.18     14.35 o 
  20   6  -7      236.48      233.37     27.29 o 
  21   6  -7      354.33      365.72     25.54 o 
  22   6  -7       86.69       89.65     20.56 o 
   0   7  -7      834.75      895.59     48.47 o 
   1   7  -7     5273.35     5406.67    124.03 o 
   2   7  -7      506.11      523.62     20.75 o 
   3   7  -7     1901.11     1841.87     44.95 o 
   4   7  -7      304.05      348.47     16.25 o 
   5   7  -7     2162.11     2227.17     72.36 o 
   6   7  -7      562.14      547.99     22.01 o 
   7   7  -7     1153.03     1125.26     33.51 o 
   8   7  -7      432.70      407.22     21.74 o 
   9   7  -7      529.15      499.42     20.99 o 
  10   7  -7       84.96       85.86     15.00 o 
  11   7  -7      266.15      260.71     25.10 o 
  12   7  -7       11.49       -3.34     13.13 o 
  13   7  -7       77.08       95.59     15.75 o 
  14   7  -7       47.97       41.99     12.98 o 
  15   7  -7      107.57      113.70     15.31 o 
  16   7  -7      386.35      356.58     21.15 o 
  17   7  -7      730.55      729.82     29.78 o 
  18   7  -7       19.07       21.75     12.76 o 
  19   7  -7      891.45      868.28     32.84 o 
  20   7  -7       33.41       26.53     14.70 o 
   1   8  -7      114.41      121.11     15.77 o 
   2   8  -7      286.41      275.82     19.36 o 
   3   8  -7      723.69      790.33     48.75 o 
   4   8  -7      240.54      244.78     24.69 o 
   5   8  -7      747.97      720.65     31.14 o 
   6   8  -7      771.36      766.51     46.22 o 
   7   8  -7      315.46      301.90     17.82 o 
   8   8  -7      525.64      541.63     22.97 o 
   9   8  -7      428.33      434.79     24.49 o 
  10   8  -7      872.65      916.52     36.04 o 
  11   8  -7      183.43      209.42     19.04 o 
  12   8  -7     2602.54     2596.68     77.23 o 
  13   8  -7       82.98       84.26     16.44 o 
  14   8  -7      313.84      313.00     22.44 o 
  15   8  -7      177.92      171.77     15.47 o 
  16   8  -7      341.58      330.62     20.94 o 
  17   8  -7      280.75      277.08     20.48 o 
   0   9  -7       46.94       70.76     22.01 o 
   1   9  -7     1059.52     1062.88     40.39 o 
   2   9  -7      159.50      190.21     29.23 o 
   3   9  -7     1737.03     1802.40     56.92 o 
   4   9  -7      680.53      714.94     34.69 o 
   5   9  -7     1995.61     1963.57     62.86 o 
   6   9  -7      658.52      696.06     31.52 o 
   7   9  -7     1142.96     1218.84     43.50 o 
   8   9  -7      401.71      412.32     29.25 o 
   9   9  -7      409.07      395.84     29.52 o 
  10   9  -7        4.36       24.63     17.17 o 
  11   9  -7       14.00       26.67     15.60 o 
  12   9  -7       76.53       80.97     17.43 o 
  13   9  -7      213.73      209.39     21.52 o 
  14   9  -7       14.26        3.73     19.00 o 
   1  10  -7       26.16       54.89     16.12 o 
   2  10  -7      102.30       78.97     17.51 o 
   3  10  -7       84.02      111.79     18.81 o 
   4  10  -7        6.53       -7.77     14.32 o 
   5  10  -7       22.97       17.70     15.38 o 
   6  10  -7      473.79      471.97     34.55 o 
   7  10  -7      196.93      195.21     25.25 o 
   8  10  -7      316.67      398.54     43.26 o 
   9  10  -7       98.97      123.90     22.98 o 
   0   0  -6    55721.75    55644.80   1921.72 o 
   2   0  -6    21826.78    22835.68    542.98 o 
   4   0  -6     6193.47     5990.69    170.68 o 
   6   0  -6     2942.00     2828.76     93.37 o 
   8   0  -6     4546.80     4514.78    126.80 o 
  10   0  -6      847.69      940.83     34.26 o 
  12   0  -6      232.82      236.81     16.76 o 
  14   0  -6      402.38      391.26     23.86 o 
  16   0  -6     1635.07     1635.75     71.16 o 
  18   0  -6     1951.01     1973.60     83.31 o 
  20   0  -6     1810.60     1839.96     82.76 o 
  22   0  -6     2518.97     2478.26    115.23 o 
  24   0  -6     1512.07     1587.46     73.61 o 
  26   0  -6     1916.48     1920.51     87.51 o 
   1   1  -6      419.81      441.21     11.39 o 
   2   1  -6     3155.38     3345.74     64.19 o 
   3   1  -6     2826.90     2932.34     56.90 o 
   4   1  -6     1762.71     1928.08     41.39 o 
   5   1  -6     4856.48     5006.20    103.29 o 
   6   1  -6     2351.52     2674.80     57.55 o 
   7   1  -6     4145.35     4300.18     87.85 o 
   8   1  -6     1148.27     1199.33     31.92 o 
   9   1  -6     4066.76     3978.80     84.13 o 
  10   1  -6      861.37      901.97     22.95 o 
  11   1  -6     3549.80     3642.56     77.48 o 
  12   1  -6      871.97      867.14     25.14 o 
  13   1  -6     6447.33     6467.64    132.94 o 
  14   1  -6      704.52      687.61     19.71 o 
  15   1  -6     3107.88     3206.50     77.29 o 
  16   1  -6       63.59       70.98     10.28 o 
  17   1  -6     2399.75     2396.46     61.22 o 
  18   1  -6       20.91       28.73      9.25 o 
  19   1  -6     1038.69     1048.64     37.16 o 
  20   1  -6      101.69      121.06     15.70 o 
  21   1  -6      549.24      544.29     26.72 o 
  22   1  -6      207.29      205.13     17.96 o 
  23   1  -6      219.68      258.66     20.28 o 
  24   1  -6      384.89      383.46     24.27 o 
  25   1  -6      186.02      215.19     18.06 o 
  26   1  -6       28.88       22.29     13.82 o 
  27   1  -6      213.16      223.53     21.89 o 
   0   2  -6     6311.83     6623.24    189.62 o 
   1   2  -6       18.66        5.05      4.86 o 
   2   2  -6    10784.07    11025.56    221.35 o 
   3   2  -6     2335.02     2487.60     47.34 o 
   4   2  -6    18280.06    18808.64    346.81 o 
   5   2  -6     1327.74     1410.37     29.94 o 
   6   2  -6     6438.79     6623.76    130.08 o 
   7   2  -6       72.20       57.67      6.33 o 
   8   2  -6     3429.66     3566.88     75.66 o 
   9   2  -6      209.12      215.83      9.15 o 
  10   2  -6      238.00      211.90     17.68 o 
  11   2  -6     1045.68     1085.74     31.71 o 
  12   2  -6      169.23      150.35     10.94 o 
  13   2  -6      409.10      400.25     16.98 o 
  14   2  -6      946.98      914.26     28.45 o 
  15   2  -6       84.47       82.46     10.67 o 
  16   2  -6      633.73      599.76     23.39 o 
  17   2  -6      646.77      565.76     22.57 o 
  18   2  -6     1362.56     1366.27     38.27 o 
  19   2  -6       98.42      105.02     12.70 o 
  20   2  -6     1358.15     1383.39     39.70 o 
  21   2  -6      253.45      226.20     16.74 o 
  22   2  -6     1870.18     1825.96     51.69 o 
  23   2  -6      701.78      719.24     34.61 o 
  24   2  -6     1334.18     1334.00     43.32 o 
  25   2  -6       76.43       64.85     14.54 o 
  26   2  -6     1394.64     1343.57     52.29 o 
  27   2  -6      308.47      327.31     25.20 o 
   1   3  -6     3193.57     3159.56     56.00 o 
   2   3  -6      362.14      310.48      9.38 o 
   3   3  -6      306.23      304.05     10.62 o 
   4   3  -6     1466.39     1535.04     35.88 o 
   5   3  -6     1383.77     1498.06     32.82 o 
   6   3  -6     1037.53     1040.30     25.28 o 
   7   3  -6     2172.61     2113.11     46.72 o 
   8   3  -6     1447.74     1583.52     36.22 o 
   9   3  -6     8527.77     8554.48    192.87 o 
  10   3  -6      239.74      262.94     15.45 o 
  11   3  -6     4083.02     4056.62     83.99 o 
  12   3  -6      443.95      456.24     14.75 o 
  13   3  -6     2399.66     2306.59     58.87 o 
  14   3  -6      142.49      111.48     10.41 o 
  15   3  -6     2204.10     2131.67     48.84 o 
  16   3  -6      237.41      229.09     13.88 o 
  17   3  -6     2510.37     2538.78     57.85 o 
  18   3  -6       58.12       44.36     10.54 o 
  19   3  -6     1561.73     1518.73     40.55 o 
  20   3  -6       75.01       76.21     11.89 o 
  21   3  -6     1047.91     1103.29     32.80 o 
  22   3  -6      327.46      333.85     17.65 o 
  23   3  -6       21.72       17.87     12.63 o 
  24   3  -6      164.79      160.55     19.42 o 
  25   3  -6      145.98      151.73     19.69 o 
  26   3  -6        3.73        7.40     15.98 o 
   0   4  -6     8117.97     7870.56    190.89 o 
   1   4  -6      525.85      507.82     12.99 o 
   2   4  -6     3867.60     3894.19     68.37 o 
   3   4  -6      133.01      135.32      7.30 o 
   4   4  -6     6369.11     6423.78    120.83 o 
   5   4  -6       16.39       26.02      5.13 o 
   6   4  -6     5244.30     5307.77    101.96 o 
   7   4  -6     1889.90     1891.55     38.55 o 
   8   4  -6     3817.12     4047.87     77.54 o 
   9   4  -6      483.47      506.78     16.88 o 
  10   4  -6      374.31      416.70     14.79 o 
  11   4  -6      517.67      511.93     16.88 o 
  12   4  -6      130.07      158.62      9.85 o 
  13   4  -6      516.91      468.05     19.67 o 
  14   4  -6     1426.78     1285.77     37.62 o 
  15   4  -6       59.14       56.35     11.47 o 
  16   4  -6      240.11      228.74     15.51 o 
  17   4  -6      890.45      864.16     30.76 o 
  18   4  -6     1410.69     1397.58     41.88 o 
  19   4  -6      451.72      450.69     21.20 o 
  20   4  -6      801.48      834.82     31.11 o 
  21   4  -6      220.53      200.77     16.90 o 
  22   4  -6     1134.65     1116.57     47.61 o 
  23   4  -6      244.58      274.36     23.49 o 
  24   4  -6      846.01      771.79     40.97 o 
  25   4  -6      160.53      127.98     22.87 o 
   1   5  -6      333.53      313.16     12.78 o 
   2   5  -6       63.38       78.37      8.14 o 
   3   5  -6      117.27      134.13      6.61 o 
   4   5  -6     1012.72     1077.91     26.99 o 
   5   5  -6     2703.49     2760.31     59.97 o 
   6   5  -6      686.07      669.71     18.86 o 
   7   5  -6     1652.55     1686.89     39.78 o 
   8   5  -6      339.78      306.73     14.26 o 
   9   5  -6     1182.96     1251.60     32.37 o 
  10   5  -6       55.83       65.20      9.46 o 
  11   5  -6     2439.86     2351.02     58.61 o 
  12   5  -6      774.60      768.77     25.36 o 
  13   5  -6     3476.54     3383.30     90.66 o 
  14   5  -6      707.27      693.80     26.66 o 
  15   5  -6     1638.43     1565.22     44.27 o 
  16   5  -6      105.94       98.06     13.36 o 
  17   5  -6     1781.06     1784.73     48.71 o 
  18   5  -6      390.20      386.60     20.32 o 
  19   5  -6      117.94      133.68     14.57 o 
  20   5  -6      340.19      338.01     19.79 o 
  21   5  -6      624.31      584.97     28.38 o 
  22   5  -6       73.42      106.29     20.11 o 
  23   5  -6      265.34      274.77     22.36 o 
  24   5  -6      155.09      189.30     21.20 o 
   0   6  -6     7878.71     7839.23    223.50 o 
   1   6  -6      437.77      444.42     14.59 o 
   2   6  -6     3044.79     3008.26     65.78 o 
   3   6  -6      721.81      707.09     23.89 o 
   4   6  -6     2142.59     2135.22     47.42 o 
   5   6  -6      120.52      109.79      9.00 o 
   6   6  -6     1435.66     1426.45     33.01 o 
   7   6  -6      113.03      104.39     11.01 o 
   8   6  -6      352.24      387.22     17.30 o 
   9   6  -6      456.55      460.68     18.65 o 
  10   6  -6      426.29      460.86     19.56 o 
  11   6  -6      510.56      485.94     19.91 o 
  12   6  -6      123.55      131.11     12.50 o 
  13   6  -6      609.12      646.09     41.99 o 
  14   6  -6      117.94      119.36     15.96 o 
  15   6  -6       32.56       16.83     12.73 o 
  16   6  -6      542.36      575.84     27.58 o 
  17   6  -6      304.34      262.68     18.35 o 
  18   6  -6      945.65      985.32     34.31 o 
  19   6  -6       14.78       27.20     14.84 o 
  20   6  -6      714.73      652.13     30.73 o 
  21   6  -6      601.70      584.64     30.51 o 
  22   6  -6      710.63      645.69     32.98 o 
  23   6  -6      189.09      210.99     19.54 o 
   1   7  -6      226.61      285.51     16.78 o 
   2   7  -6      153.72      167.29     12.43 o 
   3   7  -6     1177.70     1170.49     35.03 o 
   4   7  -6       84.61      106.17     11.89 o 
   5   7  -6      293.43      296.85     16.04 o 
   6   7  -6      213.18      197.24     11.81 o 
   7   7  -6      461.39      473.52     17.71 o 
   8   7  -6      192.52      196.26     18.57 o 
   9   7  -6     1654.63     1656.39     40.49 o 
  10   7  -6      380.29      375.27     16.29 o 
  11   7  -6     1200.30     1247.87     33.46 o 
  12   7  -6       49.48       47.51     12.00 o 
  13   7  -6     1227.56     1279.95     38.20 o 
  14   7  -6       93.08       85.57     13.37 o 
  15   7  -6      558.45      577.66     26.71 o 
  16   7  -6      422.05      443.26     21.55 o 
  17   7  -6      585.92      620.56     29.35 o 
  18   7  -6       84.85      104.45     18.30 o 
  19   7  -6      756.74      741.05     29.77 o 
  20   7  -6      120.10      150.60     27.31 o 
  21   7  -6      627.07      650.82     28.73 o 
   0   8  -6      782.60      791.71     45.28 o 
   1   8  -6      554.56      552.87     25.47 o 
   2   8  -6     1802.76     1835.41     57.70 o 
   3   8  -6      448.78      471.25     23.60 o 
   4   8  -6     1638.20     1671.67     47.10 o 
   5   8  -6      662.60      642.45     23.76 o 
   6   8  -6      332.67      371.84     18.91 o 
   7   8  -6      213.86      198.46     15.14 o 
   8   8  -6      547.69      603.92     24.04 o 
   9   8  -6      731.25      673.97     26.45 o 
  10   8  -6      395.32      370.40     19.25 o 
  11   8  -6      145.25      139.00     16.90 o 
  12   8  -6       52.74       51.85     12.14 o 
  13   8  -6      242.09      228.78     17.07 o 
  14   8  -6       52.76       69.13     13.64 o 
  15   8  -6      108.32       94.90     16.76 o 
  16   8  -6      121.39      137.00     18.61 o 
  17   8  -6      207.63      205.49     20.88 o 
  18   8  -6       56.65       93.06     18.26 o 
   1   9  -6       88.20      108.39     16.30 o 
   2   9  -6       96.08      105.72     15.88 o 
   3   9  -6       11.11        8.49     13.91 o 
   4   9  -6      234.95      248.77     19.58 o 
   5   9  -6      640.14      643.07     30.24 o 
   6   9  -6      713.18      726.85     31.88 o 
   7   9  -6      572.81      604.06     36.59 o 
   8   9  -6       66.62       66.77     13.22 o 
   9   9  -6     1084.24     1082.99     36.55 o 
  10   9  -6      249.66      259.17     17.97 o 
  11   9  -6      118.20      157.94     18.79 o 
  12   9  -6      145.11      198.72     19.53 o 
  13   9  -6      533.99      503.27     32.78 o 
  14   9  -6      305.58      320.24     28.02 o 
  15   9  -6      843.04      866.00     48.80 o 
   0  10  -6      464.68      459.81     48.91 o 
   1  10  -6      305.43      331.60     22.88 o 
   2  10  -6      244.02      261.17     22.08 o 
   3  10  -6      118.74      140.01     18.79 o 
   4  10  -6      746.21      785.41     33.65 o 
   5  10  -6      327.85      349.75     24.12 o 
   6  10  -6      347.03      334.50     24.19 o 
   7  10  -6      326.20      297.20     22.55 o 
   8  10  -6      444.37      481.06     27.49 o 
   9  10  -6      401.52      423.40     30.86 o 
  10  10  -6        0.63      -23.94     17.21 o 
  11  10  -6      205.01      202.12     32.47 o 
   2   0  -5     1126.93     1240.89     33.34 o 
   4   0  -5     6487.47     6634.02    194.83 o 
   6   0  -5     6602.51     6690.08    192.63 o 
   8   0  -5     7868.26     7864.48    222.83 o 
  10   0  -5     1468.79     1352.74     42.83 o 
  12   0  -5     2785.20     2775.94     91.26 o 
  14   0  -5     5115.57     5080.26    146.65 o 
  16   0  -5     6355.00     6383.76    184.10 o 
  18   0  -5     1832.71     1855.49    108.97 o 
  20   0  -5      990.79      990.56     46.41 o 
  22   0  -5      352.66      374.81     29.59 o 
  24   0  -5     1893.52     1851.33     79.57 o 
  26   0  -5      215.96      255.71     29.47 o 
  28   0  -5      222.00      214.88     35.46 o 
   0   1  -5     4271.63     4889.68    140.44 o 
   1   1  -5    15527.84    15860.56    294.40 o 
   2   1  -5      888.68      805.39     17.62 o 
   3   1  -5     8218.64     8122.96    146.28 o 
   4   1  -5      478.53      501.03     11.87 o 
   5   1  -5     6032.07     5859.58    130.61 o 
   6   1  -5      540.58      602.86     15.88 o 
   7   1  -5     2246.81     2233.59     47.67 o 
   8   1  -5     1774.94     1854.31     44.32 o 
   9   1  -5     2068.79     2028.37     43.06 o 
  10   1  -5     1230.62     1197.05     27.48 o 
  11   1  -5      582.01      579.71     17.09 o 
  12   1  -5     1669.69     1778.10     36.28 o 
  13   1  -5       72.87      102.48      7.37 o 
  14   1  -5      453.90      457.68     21.89 o 
  15   1  -5      358.86      360.85     13.45 o 
  16   1  -5      835.42      866.17     27.17 o 
  17   1  -5      939.26      976.28     29.43 o 
  18   1  -5      102.21      120.63     11.80 o 
  19   1  -5     1083.68     1019.04     32.37 o 
  20   1  -5     1012.20      990.11     36.48 o 
  21   1  -5     1471.22     1470.46     48.04 o 
  22   1  -5       90.35       93.50     15.03 o 
  23   1  -5     1414.13     1383.71     45.78 o 
  24   1  -5      139.99      123.63     15.01 o 
  25   1  -5     1769.69     1853.05     52.72 o 
  26   1  -5       57.60       75.61     16.71 o 
  27   1  -5     1250.95     1354.08     48.74 o 
   1   2  -5      385.19      364.02     11.94 o 
   2   2  -5     7228.14     7598.14    139.57 o 
   3   2  -5      180.37      211.15      8.16 o 
   4   2  -5      676.16      616.10     15.09 o 
   5   2  -5      339.70      346.89      9.84 o 
   6   2  -5     2638.32     2563.12     52.86 o 
   7   2  -5     1243.33     1272.22     26.58 o 
   8   2  -5     1916.96     1817.74     34.81 o 
   9   2  -5      933.59      974.28     26.15 o 
  10   2  -5     7399.95     7416.74    154.32 o 
  11   2  -5      171.01      142.83      8.18 o 
  12   2  -5     7594.93     7473.56    150.06 o 
  13   2  -5     1399.98     1375.55     32.71 o 
  14   2  -5     2335.45     2426.43     51.08 o 
  15   2  -5      300.70      293.29     12.67 o 
  16   2  -5      826.36      805.21     23.90 o 
  17   2  -5      786.04      737.55     25.50 o 
  18   2  -5     2221.61     2179.92     52.26 o 
  19   2  -5      619.48      602.75     23.43 o 
  20   2  -5     1986.38     1990.99     47.69 o 
  21   2  -5       21.07       17.58      9.59 o 
  22   2  -5     1263.66     1243.00     37.70 o 
  23   2  -5       97.69       82.34     13.68 o 
  24   2  -5       33.14       35.17     12.61 o 
  25   2  -5      348.27      394.35     25.15 o 
  26   2  -5      571.88      576.56     30.95 o 
  27   2  -5        5.24        6.19     15.52 o 
   0   3  -5     1333.06     1387.95     39.96 o 
   1   3  -5     3456.12     3341.54     58.15 o 
   2   3  -5      496.59      555.18     12.75 o 
   3   3  -5     8284.80     8224.66    154.63 o 
   4   3  -5     2711.22     2965.45     56.14 o 
   5   3  -5     5218.22     5303.70     97.52 o 
   6   3  -5      351.62      387.87     11.35 o 
   7   3  -5     3728.13     3581.74     76.41 o 
   8   3  -5      213.99      190.90     10.57 o 
   9   3  -5     1029.03     1021.56     24.22 o 
  10   3  -5      880.43      896.19     23.25 o 
  11   3  -5      177.82      169.98      8.61 o 
  12   3  -5      817.72      844.02     21.43 o 
  13   3  -5      376.06      379.08     12.88 o 
  14   3  -5       43.60       35.16      6.67 o 
  15   3  -5      166.80      146.47      9.30 o 
  16   3  -5      305.96      283.91     14.45 o 
  17   3  -5       83.43       97.36     10.99 o 
  18   3  -5      143.92      137.97     12.20 o 
  19   3  -5     1277.01     1265.01     35.74 o 
  20   3  -5      186.83      182.71     13.92 o 
  21   3  -5      894.53      869.82     28.21 o 
  22   3  -5       32.10       22.34     10.67 o 
  23   3  -5     2337.89     2305.93     62.00 o 
  24   3  -5       25.91       23.81     14.19 o 
  25   3  -5     1013.14     1063.07     53.92 o 
  26   3  -5       48.54       44.80     16.84 o 
  27   3  -5      961.77      949.45     40.27 o 
   1   4  -5      239.89      214.35      8.83 o 
   2   4  -5     1694.53     1783.21     40.67 o 
   3   4  -5     2366.53     2447.36     47.38 o 
   4   4  -5      854.13      850.87     20.75 o 
   5   4  -5       18.72       15.33      5.18 o 
   6   4  -5     3841.07     3939.67     81.20 o 
   7   4  -5     2287.54     2399.31     50.55 o 
   8   4  -5     4699.56     4785.62    109.67 o 
   9   4  -5     1221.01     1253.10     32.10 o 
  10   4  -5     4115.52     4077.51     93.25 o 
  11   4  -5      175.49      166.89     10.62 o 
  12   4  -5      679.57      707.21     23.32 o 
  13   4  -5      383.04      354.62     21.45 o 
  14   4  -5     3572.06     3493.12     79.56 o 
  15   4  -5     1168.59     1068.16     28.58 o 
  16   4  -5     2948.90     2845.99     68.81 o 
  17   4  -5      102.56      121.14     13.38 o 
  18   4  -5     1584.92     1457.96     47.12 o 
  19   4  -5       58.34       63.22     12.58 o 
  20   4  -5      325.02      329.48     18.98 o 
  21   4  -5      165.37      193.83     16.25 o 
  22   4  -5      195.53      175.06     18.10 o 
  23   4  -5      436.77      438.38     25.37 o 
  24   4  -5       98.55      138.64     18.49 o 
  25   4  -5       81.74       79.95     20.67 o 
  26   4  -5      309.37      286.83     27.34 o 
   0   5  -5      475.39      420.79     20.01 o 
   1   5  -5     2616.53     2472.47     46.86 o 
   2   5  -5     1716.72     1860.56     38.96 o 
   3   5  -5     1451.88     1372.59     33.65 o 
   4   5  -5       80.83       89.23      6.78 o 
   5   5  -5     1172.92     1159.65     26.94 o 
   6   5  -5      258.88      250.30     10.67 o 
   7   5  -5     1418.05     1465.95     33.87 o 
   8   5  -5      333.57      319.40     14.22 o 
   9   5  -5     1428.87     1431.13     38.80 o 
  10   5  -5      808.46      790.09     24.51 o 
  11   5  -5      233.25      269.56     13.61 o 
  12   5  -5      156.63      180.07     12.07 o 
  13   5  -5      279.74      312.76     15.25 o 
  14   5  -5       20.40       17.56      9.19 o 
  15   5  -5      638.53      577.20     21.60 o 
  16   5  -5      885.20      812.10     32.10 o 
  17   5  -5      951.81      890.89     35.57 o 
  18   5  -5       43.94       29.85     11.70 o 
  19   5  -5      569.19      574.46     24.43 o 
  20   5  -5      352.52      343.20     22.73 o 
  21   5  -5      669.55      618.59     30.44 o 
  22   5  -5      184.63      159.94     18.54 o 
  23   5  -5      179.94      162.23     19.49 o 
  24   5  -5      135.93      150.90     19.32 o 
  25   5  -5      629.38      592.01     29.10 o 
   1   6  -5      440.17      410.47     12.51 o 
   2   6  -5     1056.63     1096.92     24.27 o 
   3   6  -5      366.75      359.16     11.70 o 
   4   6  -5     1486.02     1467.70     31.78 o 
   5   6  -5      403.09      398.24     16.11 o 
   6   6  -5      259.21      254.65     13.23 o 
   7   6  -5      118.40      126.97     11.20 o 
   8   6  -5     1205.73     1198.25     35.72 o 
   9   6  -5      326.25      307.26     15.06 o 
  10   6  -5     1862.78     1794.46     46.12 o 
  11   6  -5     2045.78     1991.94     50.46 o 
  12   6  -5     5122.77     4850.35    115.39 o 
  13   6  -5      218.47      232.93     17.11 o 
  14   6  -5     2758.36     2747.46     70.40 o 
  15   6  -5       10.94       26.21     12.90 o 
  16   6  -5      916.29      831.83     32.13 o 
  17   6  -5      505.61      499.60     25.39 o 
  18   6  -5      347.52      334.30     27.20 o 
  19   6  -5      590.26      550.54     32.25 o 
  20   6  -5      285.56      280.20     22.50 o 
  21   6  -5       43.35       48.23     14.53 o 
  22   6  -5      439.79      446.02     25.03 o 
  23   6  -5       31.16       27.45     15.17 o 
   0   7  -5      749.08      756.59     30.07 o 
   1   7  -5      862.93      866.15     25.40 o 
   2   7  -5       42.79       51.66      8.09 o 
   3   7  -5     1006.84      963.80     34.12 o 
   4   7  -5       67.26       60.13     10.65 o 
   5   7  -5      995.76     1039.32     28.65 o 
   6   7  -5     1291.50     1297.99     31.58 o 
   7   7  -5      311.55      335.38     15.43 o 
   8   7  -5       74.61       67.90      9.78 o 
   9   7  -5      459.52      462.18     18.23 o 
  10   7  -5      161.92      147.71     13.10 o 
  11   7  -5      200.90      205.88     13.15 o 
  12   7  -5      239.33      210.57     13.45 o 
  13   7  -5       90.43       79.08     10.94 o 
  14   7  -5        8.60        9.42     10.71 o 
  15   7  -5       50.89       43.19     16.41 o 
  16   7  -5        9.36       14.35     13.35 o 
  17   7  -5       97.22      116.68     16.69 o 
  18   7  -5       46.09       58.34     15.80 o 
  19   7  -5      271.26      268.73     21.55 o 
  20   7  -5      327.74      323.81     24.17 o 
  21   7  -5      234.69      240.58     26.99 o 
   1   8  -5       50.65       41.85     10.04 o 
   2   8  -5       99.79       95.90     11.77 o 
   3   8  -5        7.63       -2.19     10.07 o 
   4   8  -5      140.38      161.04     13.50 o 
   5   8  -5      230.96      245.53     16.10 o 
   6   8  -5     1575.44     1469.45     42.17 o 
   7   8  -5      314.81      298.03     16.98 o 
   8   8  -5     1685.65     1646.16     55.36 o 
   9   8  -5      283.45      305.93     17.40 o 
  10   8  -5     1247.74     1219.22     33.16 o 
  11   8  -5       41.36       64.18     13.84 o 
  12   8  -5      503.30      487.04     19.83 o 
  13   8  -5      423.37      428.88     23.48 o 
  14   8  -5      317.08      331.44     28.92 o 
  15   8  -5      875.49      819.13     44.15 o 
  16   8  -5     1113.71     1049.90     49.78 o 
  17   8  -5      485.13      453.67     34.97 o 
  18   8  -5     1276.92     1400.78     49.50 o 
  19   8  -5       81.56       76.77     18.15 o 
   0   9  -5       82.02      135.25     22.75 o 
   1   9  -5     1017.84      983.95     38.23 o 
   2   9  -5      481.39      469.75     25.58 o 
   3   9  -5      367.64      394.78     31.94 o 
   4   9  -5       97.14      112.18     13.38 o 
   5   9  -5      737.41      726.30     28.69 o 
   6   9  -5       49.64       39.88     12.48 o 
   7   9  -5      151.55      175.01     15.57 o 
   8   9  -5      119.63      140.00     14.93 o 
   9   9  -5       13.48       31.15     12.36 o 
  10   9  -5      136.53      161.55     15.70 o 
  11   9  -5      130.41      146.30     15.61 o 
  12   9  -5       30.83       30.10     14.58 o 
  13   9  -5       16.27       17.79     17.84 o 
  14   9  -5       70.98       55.22     20.21 o 
  15   9  -5      238.82      293.65     27.93 o 
  16   9  -5       51.98       47.51     21.31 o 
   1  10  -5       48.22       50.41     15.71 o 
   2  10  -5      135.95      154.76     18.25 o 
   3  10  -5      330.88      328.08     22.89 o 
   4  10  -5      629.96      637.53     31.62 o 
   5  10  -5       94.69       95.68     17.22 o 
   6  10  -5      700.47      726.14     32.71 o 
   7  10  -5      152.06      152.50     19.33 o 
   8  10  -5      303.47      311.48     23.58 o 
   9  10  -5      173.71      176.54     17.33 o 
  10  10  -5      281.78      295.01     23.32 o 
  11  10  -5      443.17      439.81     26.82 o 
  12  10  -5      574.22      622.85     37.81 o 
   0  11  -5      351.69      365.04     38.78 o 
   1  11  -5      476.57      523.72     30.06 o 
   2  11  -5      175.75      194.29     21.49 o 
   3  11  -5      532.57      565.64     30.33 o 
   4  11  -5      304.01      352.25     26.02 o 
   0   0  -4     1802.57     1550.98     56.67 o 
   2   0  -4    12368.90    13196.69    312.97 o 
   4   0  -4     1968.66     1793.46     73.44 o 
   8   0  -4     2500.40     2669.90     70.84 o 
  10   0  -4     4736.88     4750.37    140.09 o 
  12   0  -4      648.98      615.93     24.90 o 
  14   0  -4      103.67       82.60     10.06 o 
  16   0  -4     1063.40     1127.87     41.46 o 
  18   0  -4     1505.64     1548.77     73.86 o 
  20   0  -4      599.28      603.24     37.65 o 
  22   0  -4      259.56      315.29     28.14 o 
  24   0  -4      134.34      149.75     22.53 o 
  26   0  -4     2554.36     2657.14     92.88 o 
  28   0  -4     2910.23     3075.10    149.12 o 
   1   1  -4     3692.51     3670.45     67.90 o 
   2   1  -4      285.28      310.34      8.31 o 
   3   1  -4     3070.59     3145.65     56.91 o 
   4   1  -4      240.15      263.71      6.76 o 
   5   1  -4      285.25      241.36      8.33 o 
   6   1  -4     4673.25     5054.38    117.32 o 
   7   1  -4     1109.05     1080.04     21.61 o 
   8   1  -4      667.56      733.40     16.57 o 
   9   1  -4      452.49      500.82     48.22 o 
  10   1  -4      826.69      875.14     23.75 o 
  11   1  -4     1096.40      942.09     22.85 o 
  12   1  -4      576.81      586.62     16.43 o 
  13   1  -4      618.16      469.73     14.83 o 
  14   1  -4      449.18      460.17     14.84 o 
  15   1  -4     4057.70     3962.12     84.13 o 
  16   1  -4      137.31      153.18     10.76 o 
  17   1  -4     1173.55     1163.54     33.75 o 
  18   1  -4      322.38      293.97     15.06 o 
  19   1  -4      784.44      821.67     26.50 o 
  20   1  -4      202.80      211.79     13.86 o 
  21   1  -4      377.67      369.87     20.17 o 
  22   1  -4       13.56       30.23     12.25 o 
  23   1  -4      288.55      287.42     17.63 o 
  24   1  -4      434.51      462.57     21.78 o 
  25   1  -4      208.56      212.95     16.55 o 
  26   1  -4      161.91      177.44     18.90 o 
  27   1  -4       49.33       58.08     16.02 o 
  28   1  -4       75.40       84.04     21.09 o 
   0   2  -4    11967.82    11749.69    331.90 o 
   1   2  -4      574.45      592.42     13.54 o 
   2   2  -4       93.09       57.62      4.12 o 
   3   2  -4     6689.35     7023.13    140.50 o 
   4   2  -4     2060.71     2037.24     46.62 o 
   5   2  -4      930.80      911.85     21.01 o 
   6   2  -4     8513.13     8661.74    152.09 o 
   7   2  -4      536.34      543.44     15.06 o 
   8   2  -4     1066.52     1085.63     25.10 o 
   9   2  -4      128.11      123.85      7.27 o 
  10   2  -4      269.15      264.95      9.92 o 
  11   2  -4     2414.36     2397.79     52.22 o 
  12   2  -4     1059.45     1079.25     25.85 o 
  13   2  -4      509.94      515.28     16.13 o 
  14   2  -4       76.47       88.03      7.51 o 
  15   2  -4       57.49       57.15      7.17 o 
  16   2  -4      160.65      175.09      9.90 o 
  17   2  -4      366.05      356.33     14.35 o 
  18   2  -4       24.75       26.85      7.21 o 
  19   2  -4      224.72      207.68     11.25 o 
  20   2  -4     1049.85     1060.58     31.28 o 
  21   2  -4        0.20        0.22      9.37 o 
  22   2  -4     1476.77     1475.13     38.68 o 
  23   2  -4       54.94       57.18     12.29 o 
  24   2  -4     2257.87     2282.99     66.81 o 
  25   2  -4       76.96      106.20     16.76 o 
  26   2  -4      777.73      815.99     33.52 o 
  27   2  -4       35.66       65.94     16.82 o 
  28   2  -4      242.68      246.68     22.02 o 
   1   3  -4     3566.07     4039.31     81.94 o 
   2   3  -4      115.48      121.20      7.91 o 
   3   3  -4        7.65       21.23      4.33 o 
   4   3  -4      258.40      264.78      7.98 o 
   5   3  -4      218.90      174.11      7.77 o 
   6   3  -4     1049.62     1209.74     27.21 o 
   7   3  -4     2154.41     1872.88     48.36 o 
   8   3  -4      330.64      304.60     11.80 o 
   9   3  -4     4513.44     4382.48     92.50 o 
  10   3  -4      136.66      118.58      7.87 o 
  11   3  -4     3910.11     3760.31     80.30 o 
  12   3  -4      712.44      671.28     19.51 o 
  13   3  -4     3423.16     3488.06     73.14 o 
  14   3  -4      460.42      430.20     17.63 o 
  15   3  -4       23.62       43.94     12.52 o 
  16   3  -4      279.90      260.14     11.56 o 
  17   3  -4     1158.74     1132.31     27.10 o 
  18   3  -4       99.45       83.69      8.95 o 
  19   3  -4     2036.19     1923.28     48.23 o 
  20   3  -4      716.31      693.90     23.59 o 
  21   3  -4      576.80      531.39     20.56 o 
  22   3  -4      206.53      212.09     16.56 o 
  23   3  -4      273.37      260.32     18.18 o 
  24   3  -4       67.65       65.79     13.74 o 
  25   3  -4       16.37       22.19     14.89 o 
  26   3  -4      185.44      205.52     20.68 o 
  27   3  -4       25.05       29.09     16.60 o 
   0   4  -4     1764.55     1751.64     47.98 o 
   1   4  -4     1194.79     1220.18     27.09 o 
   2   4  -4     4133.89     4093.13     86.23 o 
   3   4  -4       77.21       74.90      6.20 o 
   4   4  -4     4984.83     4978.22     97.13 o 
   5   4  -4     1936.68     2099.79     46.06 o 
   6   4  -4     1068.32     1026.27     24.23 o 
   7   4  -4      344.41      400.79     10.91 o 
   8   4  -4     2144.04     2100.84     43.70 o 
   9   4  -4      363.63      409.55     12.42 o 
  10   4  -4      381.51      383.79     14.47 o 
  11   4  -4      649.28      599.48     17.24 o 
  12   4  -4       38.43       51.30      6.25 o 
  13   4  -4       31.42       30.93      6.24 o 
  14   4  -4      201.06      186.12      9.80 o 
  15   4  -4      417.30      366.90     16.23 o 
  16   4  -4      660.86      632.28     23.22 o 
  17   4  -4      132.75      123.92     11.63 o 
  18   4  -4      684.54      687.73     25.25 o 
  19   4  -4      119.16      124.62     13.37 o 
  20   4  -4     1115.57     1147.38     35.20 o 
  21   4  -4       71.34       63.88     14.46 o 
  22   4  -4     1055.20     1064.51     38.50 o 
  23   4  -4      270.67      294.90     21.31 o 
  24   4  -4      587.10      601.20     47.85 o 
  25   4  -4       37.53       41.92     16.27 o 
  26   4  -4      872.49      802.38     36.15 o 
   1   5  -4     1948.23     1966.84     35.91 o 
   2   5  -4     2411.36     2490.36     48.06 o 
   3   5  -4      733.38      655.23     18.53 o 
   4   5  -4      535.28      541.33     15.90 o 
   5   5  -4      730.96      707.51     18.01 o 
   6   5  -4     1024.45     1043.34     24.93 o 
   7   5  -4     3625.52     3631.92     77.88 o 
   8   5  -4      811.40      759.76     20.72 o 
   9   5  -4     1747.43     1839.29     39.76 o 
  10   5  -4      273.59      273.89     11.04 o 
  11   5  -4     1421.37     1399.19     38.67 o 
  12   5  -4      758.39      694.73     22.51 o 
  13   5  -4     1594.16     1528.38     40.04 o 
  14   5  -4      709.76      721.82     24.88 o 
  15   5  -4     5089.07     4901.64    110.96 o 
  16   5  -4      210.47      186.54     13.48 o 
  17   5  -4     1242.64     1180.13     34.49 o 
  18   5  -4      232.40      217.05     17.73 o 
  19   5  -4      343.27      352.41     30.06 o 
  20   5  -4      305.38      291.75     27.08 o 
  21   5  -4      262.87      269.47     20.75 o 
  22   5  -4      743.47      725.60     29.28 o 
  23   5  -4      407.96      409.45     22.98 o 
  24   5  -4      236.46      252.58     19.78 o 
  25   5  -4      256.35      281.31     30.78 o 
   0   6  -4     2844.85     2987.61     73.02 o 
   1   6  -4      305.96      323.71     11.20 o 
   2   6  -4     4557.00     4374.73     82.43 o 
   3   6  -4      723.71      745.15     18.31 o 
   4   6  -4     1568.30     1600.07     37.29 o 
   5   6  -4      943.09      999.13     22.53 o 
   6   6  -4     1194.11     1172.66     26.04 o 
   7   6  -4      347.22      323.73     11.15 o 
   8   6  -4      157.59      172.97     11.94 o 
   9   6  -4      201.18      243.46     12.35 o 
  10   6  -4     1365.72     1260.14     31.37 o 
  11   6  -4      348.82      320.42     18.77 o 
  12   6  -4      519.78      461.28     17.56 o 
  13   6  -4      156.90      156.17     11.77 o 
  14   6  -4      391.16      401.51     18.71 o 
  15   6  -4       13.31       24.38      9.25 o 
  16   6  -4      134.36      137.75     12.09 o 
  17   6  -4      110.10      101.81     15.80 o 
  18   6  -4      852.10      856.46     34.61 o 
  19   6  -4      326.06      319.66     22.01 o 
  20   6  -4      192.33      174.73     18.99 o 
  21   6  -4       18.97       -5.04     15.86 o 
  22   6  -4      171.65      145.14     22.82 o 
  23   6  -4       54.34       77.17     15.81 o 
  24   6  -4      460.69      453.32     25.60 o 
   1   7  -4      148.14      169.63     10.53 o 
   2   7  -4     1076.24     1083.58     28.80 o 
   3   7  -4     1486.25     1533.40     32.45 o 
   4   7  -4      402.22      399.21     13.75 o 
   5   7  -4     1556.57     1627.67     38.65 o 
   6   7  -4      516.88      511.14     18.36 o 
   7   7  -4     1003.18      974.89     27.80 o 
   8   7  -4      340.20      358.66     15.14 o 
   9   7  -4      612.07      599.23     21.01 o 
  10   7  -4      547.47      521.86     18.73 o 
  11   7  -4     3500.36     3432.22     73.54 o 
  12   7  -4      499.69      507.29     19.27 o 
  13   7  -4     1754.36     1638.23     41.75 o 
  14   7  -4      145.19      147.06     12.49 o 
  15   7  -4     1228.59     1228.28     38.67 o 
  16   7  -4      387.94      376.25     19.53 o 
  17   7  -4     1041.60     1074.21     38.41 o 
  18   7  -4       86.07       61.51     15.23 o 
  19   7  -4     1109.01     1098.41     41.36 o 
  20   7  -4       96.57       96.70     17.63 o 
  21   7  -4      481.21      438.49     27.17 o 
  22   7  -4       62.42       87.74     19.18 o 
   0   8  -4     1735.54     1742.31     59.43 o 
   1   8  -4      776.84      798.84     22.93 o 
   2   8  -4     1824.39     1861.15     45.76 o 
   3   8  -4       50.40       56.47     11.22 o 
   4   8  -4      875.98      844.09     28.36 o 
   5   8  -4      611.10      571.66     22.52 o 
   6   8  -4     1149.21     1154.00     35.21 o 
   7   8  -4      332.07      338.11     17.96 o 
   8   8  -4      947.17      901.80     27.63 o 
   9   8  -4      229.38      228.48     13.61 o 
  10   8  -4      177.57      190.97     13.43 o 
  11   8  -4       46.52       55.66     10.72 o 
  12   8  -4       24.98       42.77     10.50 o 
  13   8  -4      115.62      108.21     12.26 o 
  14   8  -4      130.95       94.58     13.27 o 
  15   8  -4      365.68      364.85     19.79 o 
  16   8  -4      339.34      352.53     23.51 o 
  17   8  -4      266.03      245.03     21.44 o 
  18   8  -4        1.95       20.31     15.50 o 
  19   8  -4      108.73      129.04     19.44 o 
  20   8  -4      269.12      259.93     30.10 o 
   1   9  -4      108.87       98.10     15.37 o 
   2   9  -4       45.04       39.81     11.22 o 
   3   9  -4       12.70       15.96     11.53 o 
   4   9  -4      351.07      372.51     22.23 o 
   5   9  -4      379.84      375.68     19.88 o 
   6   9  -4      239.39      252.74     17.37 o 
   7   9  -4     1681.98     1670.22     47.02 o 
   8   9  -4      734.76      694.38     27.43 o 
   9   9  -4     2348.81     2241.65     58.78 o 
  10   9  -4      320.88      325.90     19.14 o 
  11   9  -4      845.51      855.58     31.73 o 
  12   9  -4      269.60      268.32     21.09 o 
  13   9  -4      834.29      815.03     34.46 o 
  14   9  -4      196.98      169.94     21.20 o 
  15   9  -4      953.15      886.91     45.62 o 
  16   9  -4      234.05      197.79     21.27 o 
  17   9  -4      555.10      607.24     31.13 o 
   0  10  -4      221.11      250.46     29.22 o 
   1  10  -4      584.56      556.63     27.37 o 
   2  10  -4      918.77      899.29     38.69 o 
   3  10  -4      658.33      640.34     33.58 o 
   4  10  -4      859.38      825.19     35.03 o 
   5  10  -4      257.56      299.58     21.86 o 
   6  10  -4      376.82      386.69     21.77 o 
   7  10  -4        7.44       15.63     12.80 o 
   8  10  -4      147.96      150.04     16.06 o 
   9  10  -4       60.27       72.76     14.63 o 
  10  10  -4       54.81       55.52     19.43 o 
  11  10  -4        2.21       10.46     15.29 o 
  12  10  -4      227.34      230.12     21.89 o 
  13  10  -4      137.43      164.79     21.36 o 
   1  11  -4      232.80      249.60     22.52 o 
   2  11  -4      187.59      194.80     21.32 o 
   3  11  -4      189.19      227.55     22.25 o 
   4  11  -4      126.77      166.05     20.18 o 
   5  11  -4      212.41      263.07     23.16 o 
   6  11  -4       99.74       97.49     18.60 o 
   2   0  -3      753.55      727.80     28.06 o 
   4   0  -3    18452.03    18838.38    528.46 o 
   6   0  -3     1365.99     1390.08     86.18 o 
   8   0  -3     7585.51     8214.35    220.71 o 
  10   0  -3     7868.56     7965.95    239.72 o 
  12   0  -3     6772.73     6533.25    185.17 o 
  14   0  -3     5701.66     5422.94    160.28 o 
  16   0  -3     3125.69     3117.38     97.79 o 
  18   0  -3      716.08      703.62     28.21 o 
  20   0  -3     1788.59     1902.03     72.69 o 
  22   0  -3      151.40      154.34     20.63 o 
  24   0  -3      495.06      478.06     33.69 o 
  26   0  -3      270.11      300.92     31.88 o 
  28   0  -3       73.94       84.03     25.52 o 
   0   1  -3      912.52     1012.75     53.25 o 
   1   1  -3    11578.86    12376.56    224.46 o 
   2   1  -3     1741.49     1687.17     31.42 o 
   3   1  -3     8228.45     8367.39    140.58 o 
   4   1  -3     7407.20     7661.90    141.25 o 
   5   1  -3     1143.27     1089.22     21.24 o 
   6   1  -3      406.08      514.53     12.84 o 
   7   1  -3     7848.57     8030.68    151.59 o 
   8   1  -3    10872.50    11216.43    223.02 o 
   9   1  -3       50.89       52.98      5.33 o 
  10   1  -3     1390.13     1675.08     36.66 o 
  11   1  -3     2378.40     2560.45     56.49 o 
  12   1  -3      553.68      587.39     16.43 o 
  13   1  -3     1076.21     1198.42     28.54 o 
  14   1  -3      929.23      985.44     27.63 o 
  15   1  -3     1014.55     1004.02     28.24 o 
  16   1  -3     2677.13     2744.08     65.92 o 
  17   1  -3      959.79      982.90     27.44 o 
  18   1  -3      567.70      562.13     20.71 o 
  19   1  -3      687.97      690.32     25.16 o 
  20   1  -3      822.60      799.97     26.46 o 
  21   1  -3      248.99      288.01     15.08 o 
  22   1  -3      318.71      333.86     17.77 o 
  23   1  -3      160.30      176.83     14.76 o 
  24   1  -3      296.72      281.70     17.63 o 
  25   1  -3     1011.27     1013.12     38.08 o 
  26   1  -3       71.71       91.19     16.62 o 
  27   1  -3      784.15      851.55     32.46 o 
  28   1  -3      118.79      120.82     19.58 o 
   1   2  -3     5000.54     5208.82     93.50 o 
   2   2  -3      388.99      420.19     10.32 o 
   3   2  -3     2899.68     3132.84     68.94 o 
   4   2  -3     3737.16     4016.42     86.36 o 
   5   2  -3     2451.04     2374.71     42.53 o 
   6   2  -3     4320.41     4474.02     88.78 o 
   7   2  -3      530.80      530.03     13.32 o 
   8   2  -3     9397.17     9416.32    185.58 o 
   9   2  -3      769.00      822.49     20.21 o 
  10   2  -3     2667.07     2551.46     51.86 o 
  11   2  -3      414.10      450.36     13.57 o 
  12   2  -3     1222.38     1160.44     36.22 o 
  13   2  -3      594.41      606.64     18.42 o 
  14   2  -3     1038.67     1026.75     35.64 o 
  15   2  -3        1.84        0.82      5.41 o 
  16   2  -3     3062.38     2892.99     64.28 o 
  17   2  -3     1152.54     1152.88     29.58 o 
  18   2  -3      628.80      604.98     20.30 o 
  19   2  -3        8.66       17.29      8.57 o 
  20   2  -3      711.28      693.22     22.95 o 
  21   2  -3      291.21      285.54     15.04 o 
  22   2  -3      779.22      801.87     25.73 o 
  23   2  -3      280.31      279.11     17.15 o 
  24   2  -3      195.75      192.97     18.13 o 
  25   2  -3      134.78      145.14     22.22 o 
  26   2  -3      142.26      164.83     18.35 o 
  27   2  -3      113.63      113.98     19.99 o 
  28   2  -3       43.37       53.90     18.38 o 
   0   3  -3      870.99      770.62     25.54 o 
   1   3  -3     1490.03     1485.19     26.86 o 
   2   3  -3      304.04      337.82     12.46 o 
   3   3  -3     6069.84     5810.05    117.96 o 
   4   3  -3     3182.49     3575.96     72.46 o 
   5   3  -3     7556.67     7796.55    151.95 o 
   6   3  -3     4990.04     5542.09    112.01 o 
   7   3  -3     1012.44      962.39     24.10 o 
   8   3  -3       10.74       25.45      5.23 o 
   9   3  -3     2399.54     2381.71     51.16 o 
  10   3  -3      434.81      411.29     12.75 o 
  11   3  -3      647.40      723.36     17.13 o 
  12   3  -3      854.41      910.18     21.28 o 
  13   3  -3     1029.93      991.43     23.06 o 
  14   3  -3      179.50      191.68      9.01 o 
  15   3  -3      363.59      381.81     12.63 o 
  16   3  -3       10.08       13.39      6.35 o 
  17   3  -3      342.38      343.64     16.22 o 
  18   3  -3      168.18      178.74     11.33 o 
  19   3  -3     1091.97     1114.45     26.45 o 
  20   3  -3      641.83      596.07     19.29 o 
  21   3  -3     2629.25     2564.25     68.28 o 
  22   3  -3      127.99      145.55     14.64 o 
  23   3  -3     1893.33     1870.52     50.88 o 
  24   3  -3      312.54      332.85     19.47 o 
  25   3  -3      529.73      567.26     29.44 o 
  26   3  -3      159.21      171.49     19.37 o 
  27   3  -3      122.72      142.15     19.47 o 
   1   4  -3     2042.14     2091.67     39.98 o 
   2   4  -3      411.36      435.87     13.12 o 
   3   4  -3     2479.84     2519.27     52.81 o 
   4   4  -3     1869.98     1817.85     41.27 o 
   5   4  -3      766.11      768.92     19.28 o 
   6   4  -3       97.94       73.43      6.05 o 
   7   4  -3       65.19       79.06      6.23 o 
   8   4  -3     1828.51     1634.67     38.06 o 
   9   4  -3      238.15      266.22     10.40 o 
  10   4  -3     1436.32     1357.89     33.59 o 
  11   4  -3     1000.60      970.62     24.26 o 
  12   4  -3     2509.50     2557.60     52.30 o 
  13   4  -3      173.40      203.38     10.91 o 
  14   4  -3      470.21      495.95     15.65 o 
  15   4  -3      491.55      458.80     16.19 o 
  16   4  -3      663.58      679.26     26.84 o 
  17   4  -3      143.05      157.56     10.45 o 
  18   4  -3     1048.73     1047.49     27.91 o 
  19   4  -3      217.69      225.91     15.89 o 
  20   4  -3     1140.36     1097.11     38.65 o 
  21   4  -3       25.49       33.79     16.03 o 
  22   4  -3      533.89      558.57     26.48 o 
  23   4  -3      433.44      442.87     27.91 o 
  24   4  -3      136.02      130.93     16.26 o 
  25   4  -3       47.13       43.12     14.10 o 
  26   4  -3       33.19       46.48     14.46 o 
   0   5  -3     8979.93     9375.23    227.58 o 
   1   5  -3     6033.24     5938.99     97.73 o 
   2   5  -3     2556.58     2753.10     54.09 o 
   3   5  -3     2054.77     2020.72     40.90 o 
   4   5  -3      340.71      412.81     12.53 o 
   5   5  -3     1549.16     1539.81     31.81 o 
   6   5  -3      532.50      564.32     15.63 o 
   7   5  -3      775.36      818.82     21.73 o 
   8   5  -3      614.00      611.28     18.66 o 
   9   5  -3      101.12      101.59      7.84 o 
  10   5  -3      261.33      268.05     11.29 o 
  11   5  -3      114.08       86.42      7.82 o 
  12   5  -3      177.12      197.70     12.88 o 
  13   5  -3     1408.32     1346.60     32.27 o 
  14   5  -3       58.61       57.96      7.85 o 
  15   5  -3       24.64       29.96      9.47 o 
  16   5  -3      414.51      457.63     18.86 o 
  17   5  -3     1845.14     1858.81     49.30 o 
  18   5  -3      156.02      162.77     15.62 o 
  19   5  -3      386.84      389.94     18.97 o 
  20   5  -3       22.45       24.39     13.08 o 
  21   5  -3      356.40      300.24     21.25 o 
  22   5  -3      208.17      217.33     19.80 o 
  23   5  -3      316.71      294.59     22.56 o 
  24   5  -3      334.01      331.59     22.42 o 
  25   5  -3      994.77      999.64     36.28 o 
   1   6  -3      716.26      732.54     16.39 o 
   2   6  -3      317.94      307.40     11.07 o 
   3   6  -3       66.30       76.53      6.68 o 
   4   6  -3     1093.79     1075.51     24.35 o 
   5   6  -3      518.69      549.77     15.69 o 
   6   6  -3      686.06      666.23     18.11 o 
   7   6  -3      138.02      143.48      8.27 o 
   8   6  -3       63.87       79.20      7.49 o 
   9   6  -3      866.73      911.72     21.87 o 
  10   6  -3       50.42       57.04      6.95 o 
  11   6  -3       71.42       70.17     11.03 o 
  12   6  -3      695.97      711.68     22.80 o 
  13   6  -3       62.73       67.59      9.72 o 
  14   6  -3     2081.78     2059.14     49.13 o 
  15   6  -3      271.11      260.42     15.42 o 
  16   6  -3     1235.82     1156.51     34.24 o 
  17   6  -3      116.57      108.01     13.12 o 
  18   6  -3     1217.57     1138.49     35.89 o 
  19   6  -3       58.29       55.33     12.37 o 
  20   6  -3      728.49      723.28     30.97 o 
  21   6  -3        3.66       16.12     14.30 o 
  22   6  -3        3.88       12.01     15.13 o 
  23   6  -3        4.53       23.93     16.34 o 
  24   6  -3      317.82      308.09     30.50 o 
   0   7  -3      260.25      233.14     17.01 o 
   1   7  -3     1709.29     1648.01     38.53 o 
   2   7  -3      222.99      214.05      9.98 o 
   3   7  -3     2295.59     2269.41     44.54 o 
   4   7  -3      645.20      604.01     18.59 o 
   5   7  -3      161.55      156.50      9.26 o 
   6   7  -3      143.28      170.25     12.09 o 
   7   7  -3     1603.59     1539.57     32.45 o 
   8   7  -3      357.91      386.11     16.77 o 
   9   7  -3     1180.85     1096.57     30.37 o 
  10   7  -3      128.64      130.29     12.77 o 
  11   7  -3      332.52      296.74     14.45 o 
  12   7  -3       28.68       30.19      9.40 o 
  13   7  -3      297.58      313.35     15.37 o 
  14   7  -3      135.41      151.64     17.05 o 
  15   7  -3      127.92      129.56     13.80 o 
  16   7  -3       90.82       98.13     13.56 o 
  17   7  -3       13.62       10.21     11.22 o 
  18   7  -3      447.73      433.28     29.73 o 
  19   7  -3      271.43      254.39     22.29 o 
  20   7  -3       41.49       41.65     15.91 o 
  21   7  -3      398.23      371.38     25.44 o 
  22   7  -3       23.33       17.41     16.92 o 
   1   8  -3       72.34       73.95     10.12 o 
   2   8  -3       50.58       57.15      9.54 o 
   3   8  -3      156.47      162.31     12.18 o 
   4   8  -3      131.99      137.55     10.75 o 
   5   8  -3       72.37       64.50     11.93 o 
   6   8  -3      120.24      125.17     12.96 o 
   7   8  -3      238.63      254.31     13.76 o 
   8   8  -3      804.30      783.95     26.39 o 
   9   8  -3      967.98      962.60     27.89 o 
  10   8  -3     1292.70     1315.18     34.63 o 
  11   8  -3      290.76      290.44     17.81 o 
  12   8  -3      486.68      473.90     19.86 o 
  13   8  -3      193.86      183.56     15.23 o 
  14   8  -3      666.44      684.84     26.73 o 
  15   8  -3      264.43      224.25     16.92 o 
  16   8  -3      527.71      543.10     24.10 o 
  17   8  -3      135.48      117.01     14.97 o 
  18   8  -3      233.08      246.37     21.71 o 
  19   8  -3       89.41       98.82     18.59 o 
  20   8  -3      437.24      444.39     27.43 o 
   0   9  -3      981.76     1056.92     40.21 o 
   1   9  -3      194.99      218.49     13.78 o 
   2   9  -3       86.52      102.19     13.32 o 
   3   9  -3      768.55      805.32     28.37 o 
   4   9  -3      527.03      522.74     23.07 o 
   5   9  -3     3149.57     3119.82     78.18 o 
   6   9  -3      139.21      141.10     14.54 o 
   7   9  -3      662.92      665.10     25.13 o 
   8   9  -3      297.16      304.80     18.67 o 
   9   9  -3      241.16      246.30     17.02 o 
  10   9  -3       27.96       31.07     12.11 o 
  11   9  -3       66.72       59.20     15.36 o 
  12   9  -3      158.81      162.69     18.28 o 
  13   9  -3       75.45       56.20     13.64 o 
  14   9  -3       19.25       13.02     12.87 o 
  15   9  -3        8.87        1.65     12.77 o 
  16   9  -3      248.97      279.70     20.11 o 
  17   9  -3      358.82      314.38     24.68 o 
   1  10  -3      110.28       62.77     15.58 o 
   2  10  -3      153.55      153.87     18.05 o 
   3  10  -3      107.97      120.47     15.05 o 
   4  10  -3      245.83      254.62     18.07 o 
   5  10  -3      506.42      487.65     22.97 o 
   6  10  -3      156.27      175.74     16.79 o 
   7  10  -3      244.43      283.90     19.02 o 
   8  10  -3      649.39      660.27     27.55 o 
   9  10  -3       81.91       62.81     16.56 o 
  10  10  -3      582.90      598.40     34.72 o 
  11  10  -3      146.87      144.98     19.72 o 
  12  10  -3     1181.50     1117.12     43.70 o 
  13  10  -3      353.51      326.68     24.98 o 
  14  10  -3      257.29      242.45     22.96 o 
   0  11  -3     1642.07     1743.74     83.37 o 
   1  11  -3     1839.35     1862.45     60.06 o 
   2  11  -3      120.36      131.31     19.08 o 
   3  11  -3      173.66      159.70     20.19 o 
   4  11  -3      117.71      103.02     18.37 o 
   5  11  -3      145.71      145.35     19.75 o 
   6  11  -3       90.19       97.80     18.04 o 
   7  11  -3      236.86      234.04     22.44 o 
   8  11  -3      116.96      103.36     19.74 o 
   0   0  -2     7440.59     7377.93    261.64 o 
   2   0  -2     1891.68     1772.04     45.31 o 
   4   0  -2     2572.45     2617.35    101.85 o 
   6   0  -2     8383.19     8232.12    272.86 o 
   8   0  -2     5713.05     6055.93    184.07 o 
  10   0  -2     3563.10     3628.56    102.67 o 
  12   0  -2      424.58      410.08     19.23 o 
  14   0  -2      634.15      634.19     24.73 o 
  16   0  -2      375.27      405.05     19.76 o 
  18   0  -2     1050.61     1013.21     47.27 o 
  20   0  -2       50.74       57.85     18.49 o 
  22   0  -2       30.91       62.31     16.99 o 
  24   0  -2      719.67      775.27     33.88 o 
  26   0  -2     1557.09     1622.65     76.15 o 
  28   0  -2     2613.33     2913.56    115.30 o 
   1   1  -2       62.04       59.18      2.35 o 
   2   1  -2    14842.50    15810.62    265.97 o 
   3   1  -2     1519.96     1492.24     29.96 o 
   4   1  -2    10562.50    10972.83    236.56 o 
   5   1  -2     3079.10     3133.29     67.51 o 
   6   1  -2     6947.84     7606.50    150.04 o 
   7   1  -2     3853.14     3749.13     71.91 o 
   8   1  -2      534.00      615.53     16.26 o 
   9   1  -2     7574.41     7981.36    163.33 o 
  10   1  -2      707.32      763.97     20.49 o 
  11   1  -2    15416.96    16175.60    341.64 o 
  12   1  -2      491.36      485.23     18.45 o 
  13   1  -2    10016.56    10210.17    224.41 o 
  14   1  -2      596.79      614.53     19.32 o 
  15   1  -2     6521.41     6474.89    143.33 o 
  16   1  -2      417.21      479.48     17.06 o 
  17   1  -2     3512.74     3487.81     80.09 o 
  18   1  -2      311.36      326.16     13.48 o 
  19   1  -2      757.07      750.98     21.17 o 
  20   1  -2      334.73      345.16     16.38 o 
  21   1  -2      493.39      502.78     18.67 o 
  22   1  -2     1351.51     1448.31     39.89 o 
  23   1  -2      474.66      489.49     20.75 o 
  24   1  -2      260.35      262.79     19.12 o 
  25   1  -2       48.97       42.85     13.64 o 
  26   1  -2       83.94       84.81     13.90 o 
  27   1  -2       90.30       99.09     16.91 o 
  28   1  -2        9.36       12.61     15.30 o 
   0   2  -2     5689.16     5558.87    143.74 o 
   1   2  -2     2237.43     2367.15     43.13 o 
   3   2  -2     7102.28     7116.46    150.22 o 
   5   2  -2     3681.18     3615.80     73.20 o 
   6   2  -2     3101.81     3087.87     60.43 o 
   7   2  -2     1150.53     1279.59     25.34 o 
   8   2  -2     3440.87     3313.97     59.73 o 
   9   2  -2     2937.08     3158.57     59.52 o 
  10   2  -2      617.35      640.15     14.70 o 
  11   2  -2     1813.90     2062.84     38.05 o 
  12   2  -2      271.51      274.00     10.00 o 
  13   2  -2      706.07      640.92     16.65 o 
  14   2  -2      108.84       99.41      7.13 o 
  15   2  -2      169.82      175.81      9.63 o 
  16   2  -2      272.51      284.39     11.70 o 
  17   2  -2     1024.83     1052.06     27.54 o 
  18   2  -2      102.19       94.53      9.24 o 
  19   2  -2      238.27      229.42     12.68 o 
  20   2  -2     1426.27     1452.02     34.75 o 
  21   2  -2      673.19      676.89     22.01 o 
  22   2  -2     1545.03     1558.79     43.63 o 
  23   2  -2      464.53      468.05     21.18 o 
  24   2  -2     1044.36     1058.38     34.76 o 
  25   2  -2      192.05      221.85     18.56 o 
  26   2  -2      848.20      900.46     36.51 o 
  27   2  -2      163.19      178.77     16.91 o 
  28   2  -2      163.65      178.43     18.23 o 
   1   3  -2     3998.90     4243.07     72.25 o 
   2   3  -2     3418.30     3480.80     69.07 o 
   3   3  -2     6701.58     6951.35    136.92 o 
   4   3  -2     1706.09     1711.68     36.15 o 
   5   3  -2     7713.66     8368.36    162.06 o 
   6   3  -2     2037.47     2137.00     45.69 o 
   7   3  -2    13653.60    14347.78    259.64 o 
   8   3  -2      378.54      351.51     11.71 o 
   9   3  -2     8816.47     8772.54    159.51 o 
  10   3  -2     1437.31     1471.23     29.11 o 
  11   3  -2      661.52      580.63     14.75 o 
  12   3  -2       66.75       73.36      5.55 o 
  13   3  -2     1055.69     1060.31     21.87 o 
  14   3  -2      564.06      541.39     14.12 o 
  15   3  -2     1533.12     1540.79     29.68 o 
  16   3  -2      729.93      703.52     19.38 o 
  17   3  -2     2344.26     2367.10     50.51 o 
  18   3  -2     1252.11     1278.04     30.06 o 
  19   3  -2     4726.60     4815.57     92.25 o 
  20   3  -2      268.12      296.61     17.18 o 
  21   3  -2      799.10      784.85     27.31 o 
  22   3  -2       37.04       36.68     10.09 o 
  23   3  -2      321.17      314.41     16.08 o 
  24   3  -2       20.20       26.02     11.14 o 
  25   3  -2      184.64      171.55     15.18 o 
  26   3  -2      107.22      129.23     22.67 o 
  27   3  -2       81.30      123.61     18.48 o 
  28   3  -2      412.91      439.21     28.07 o 
   0   4  -2      217.05      218.10      9.07 o 
   1   4  -2     1732.24     1763.17     32.76 o 
   2   4  -2     5794.05     5788.01    105.42 o 
   3   4  -2      154.21      160.04      6.80 o 
   4   4  -2     4204.63     3914.79     74.82 o 
   5   4  -2      292.86      255.64      9.90 o 
   6   4  -2     1035.47      951.38     22.72 o 
   7   4  -2      550.91      622.70     19.12 o 
   8   4  -2      894.72      849.43     23.30 o 
   9   4  -2     3309.94     3427.66     69.56 o 
  10   4  -2      499.43      524.09     14.86 o 
  11   4  -2      630.84      663.50     16.40 o 
  12   4  -2      337.47      361.20     11.61 o 
  13   4  -2      517.54      516.55     14.55 o 
  14   4  -2     1405.06     1345.97     32.12 o 
  15   4  -2      832.56      868.99     30.42 o 
  16   4  -2      240.57      234.75     14.43 o 
  17   4  -2      119.85      122.96      9.83 o 
  18   4  -2      556.61      551.01     21.51 o 
  19   4  -2       53.61       49.47     10.09 o 
  20   4  -2     1819.91     1822.14     43.16 o 
  21   4  -2      265.62      252.96     14.16 o 
  22   4  -2     1049.75     1037.60     33.91 o 
  23   4  -2      272.82      257.96     21.16 o 
  24   4  -2      738.19      703.54     28.56 o 
  25   4  -2      181.94      182.56     19.94 o 
  26   4  -2      626.03      634.27     28.64 o 
  27   4  -2      127.69      150.57     19.90 o 
   1   5  -2     2113.00     2173.82     39.47 o 
   2   5  -2      644.29      715.63     15.28 o 
   3   5  -2     3613.61     3701.47     69.58 o 
   4   5  -2      173.15      196.28      8.25 o 
   5   5  -2      590.27      607.37     16.11 o 
   6   5  -2     1429.51     1444.58     29.56 o 
   7   5  -2     1132.25     1132.72     28.43 o 
   8   5  -2      610.52      592.78     18.56 o 
   9   5  -2      970.53      949.04     20.84 o 
  10   5  -2     1235.00     1302.63     29.66 o 
  11   5  -2     3333.63     3361.63     62.30 o 
  12   5  -2      306.49      315.49     11.97 o 
  13   5  -2     3880.30     3783.89     75.60 o 
  14   5  -2     1400.91     1328.91     31.13 o 
  15   5  -2     2942.55     2888.98     57.96 o 
  16   5  -2      120.85      119.22      9.16 o 
  17   5  -2      993.93      991.44     28.40 o 
  18   5  -2      162.41      157.38     13.65 o 
  19   5  -2      839.98      775.45     27.69 o 
  20   5  -2       92.88       90.41     13.12 o 
  21   5  -2      339.33      342.24     19.59 o 
  22   5  -2      961.57      897.03     36.44 o 
  23   5  -2       57.22       44.32     15.17 o 
  24   5  -2      455.09      440.12     38.30 o 
  25   5  -2       92.12       69.00     19.99 o 
  26   5  -2       29.93       24.51     15.06 o 
   0   6  -2     6375.56     6250.91    152.62 o 
   1   6  -2      902.24      914.32     19.66 o 
   2   6  -2     5578.08     5627.27     94.68 o 
   3   6  -2     1142.65     1190.08     27.45 o 
   4   6  -2     1181.19     1190.33     26.20 o 
   5   6  -2      245.69      268.90     11.38 o 
   6   6  -2      311.42      292.28     10.77 o 
   7   6  -2      190.33      221.13     12.51 o 
   8   6  -2     1259.04     1249.39     29.45 o 
   9   6  -2      670.60      642.38     18.31 o 
  10   6  -2     1709.90     1667.11     36.31 o 
  11   6  -2      466.08      500.28     16.01 o 
  12   6  -2     1101.15     1078.41     26.32 o 
  13   6  -2      456.85      475.05     15.50 o 
  14   6  -2      667.11      645.88     19.14 o 
  15   6  -2      139.45      138.93     13.42 o 
  16   6  -2      508.98      437.14     20.03 o 
  17   6  -2       64.13       78.42     12.83 o 
  18   6  -2      723.96      636.93     29.41 o 
  19   6  -2       24.57       33.60     11.95 o 
  20   6  -2       21.14       21.27     11.58 o 
  21   6  -2       61.10       47.64     12.77 o 
  22   6  -2      293.94      276.99     32.88 o 
  23   6  -2      257.83      246.56     22.67 o 
  24   6  -2     1039.39     1023.30     42.70 o 
   1   7  -2      182.82      174.58      9.93 o 
   2   7  -2      315.06      314.50     12.11 o 
   3   7  -2     1332.86     1336.69     29.14 o 
   4   7  -2      243.03      242.70     10.78 o 
   5   7  -2       63.26       55.31      7.59 o 
   6   7  -2      102.73      123.59      8.96 o 
   7   7  -2     1904.28     1908.74     41.18 o 
   8   7  -2     1262.77     1268.70     30.36 o 
   9   7  -2      887.75      942.58     24.49 o 
  10   7  -2       70.53       74.15      8.44 o 
  11   7  -2     2721.30     2647.98     60.94 o 
  12   7  -2      350.28      339.09     15.81 o 
  13   7  -2     1492.69     1460.16     41.12 o 
  14   7  -2       45.46       44.13     11.76 o 
  15   7  -2     1450.79     1347.86     40.06 o 
  16   7  -2      140.77      151.35     14.57 o 
  17   7  -2      623.58      557.82     32.38 o 
  18   7  -2      427.26      419.53     21.36 o 
  19   7  -2      164.56      145.23     15.70 o 
  20   7  -2      109.73      133.91     15.64 o 
  21   7  -2       38.52       32.28     17.28 o 
  22   7  -2      197.55      212.26     22.10 o 
  23   7  -2       15.66       -5.22     16.38 o 
   0   8  -2      554.69      573.98     27.94 o 
   1   8  -2       75.20       72.28     10.15 o 
   2   8  -2     1397.76     1386.42     36.63 o 
   3   8  -2      324.21      323.58     14.96 o 
   4   8  -2     2860.47     2903.70     63.33 o 
   5   8  -2     1527.15     1524.45     35.44 o 
   6   8  -2     4133.93     4200.33     80.52 o 
   7   8  -2     1017.80     1015.40     26.69 o 
   8   8  -2     1279.14     1277.59     33.54 o 
   9   8  -2      670.52      621.70     21.75 o 
  10   8  -2      235.74      268.44     16.73 o 
  11   8  -2       27.38       11.40      9.59 o 
  12   8  -2      248.71      247.13     21.40 o 
  13   8  -2      192.70      160.64     16.83 o 
  14   8  -2       16.31        8.45     11.40 o 
  15   8  -2       96.96      108.34     14.26 o 
  16   8  -2      440.61      408.94     23.29 o 
  17   8  -2     1459.20     1435.48     43.04 o 
  18   8  -2      708.59      652.84     27.12 o 
  19   8  -2      227.08      224.44     23.16 o 
  20   8  -2      795.51      755.54     37.97 o 
   1   9  -2        8.80        6.65      9.59 o 
   2   9  -2      113.72      103.04     11.62 o 
   3   9  -2      207.79      233.78     14.60 o 
   4   9  -2      140.22      136.90     12.07 o 
   5   9  -2      408.41      376.89     23.75 o 
   6   9  -2      507.41      513.84     22.91 o 
   7   9  -2      513.29      528.44     22.60 o 
   8   9  -2       48.63       41.82     12.53 o 
   9   9  -2      809.49      817.50     29.59 o 
  10   9  -2       32.86       36.61     14.50 o 
  11   9  -2      848.85      825.64     29.16 o 
  12   9  -2      224.61      238.74     17.56 o 
  13   9  -2       80.98       67.77     13.97 o 
  14   9  -2      236.81      240.39     18.07 o 
  15   9  -2      199.86      209.42     17.91 o 
  16   9  -2      109.42      133.19     16.57 o 
  17   9  -2       99.15       69.87     15.47 o 
  18   9  -2      124.26      113.06     17.05 o 
   0  10  -2     1998.24     1947.10     75.56 o 
   1  10  -2     1365.47     1328.88     42.71 o 
   2  10  -2     2610.71     2764.00     72.07 o 
   3  10  -2     1258.78     1236.04     40.07 o 
   4  10  -2      543.25      552.11     24.29 o 
   5  10  -2       73.51       70.62     17.04 o 
   6  10  -2      426.50      477.63     22.68 o 
   7  10  -2      230.08      242.36     17.93 o 
   8  10  -2      375.90      390.94     24.97 o 
   9  10  -2      210.67      211.87     20.62 o 
  10  10  -2      318.61      329.29     24.42 o 
  11  10  -2       24.37       29.04     16.18 o 
  12  10  -2      286.03      302.83     23.49 o 
  13  10  -2       55.03       57.05     17.68 o 
  14  10  -2       43.98       41.14     17.34 o 
   1  11  -2       42.98       52.96     16.85 o 
   2  11  -2      107.97      142.46     19.57 o 
   3  11  -2      301.24      307.67     23.78 o 
   4  11  -2       54.53       32.04     14.11 o 
   5  11  -2      326.70      307.30     21.01 o 
   6  11  -2      128.78      144.19     20.02 o 
   7  11  -2       84.17       89.93     18.21 o 
   8  11  -2       23.49       23.48     16.51 o 
   2   0  -1     1732.87     1911.81     46.83 o 
   4   0  -1     2193.12     2096.67     56.91 o 
   6   0  -1     2343.48     2381.45     63.63 o 
   8   0  -1     3783.32     3834.77     86.10 o 
  10   0  -1    14067.25    14476.73    354.70 o 
  12   0  -1     9037.18     8932.90    211.98 o 
  14   0  -1    21700.31    22267.60    537.06 o 
  16   0  -1     5786.54     5539.61    162.73 o 
  18   0  -1      385.78      396.66     20.08 o 
  20   0  -1      977.89      979.38     85.69 o 
  22   0  -1     4067.76     4080.00    131.18 o 
  24   0  -1     3911.89     3813.64    121.70 o 
  26   0  -1      389.99      411.55     33.57 o 
  28   0  -1      172.14      177.80     23.06 o 
   0   1  -1      625.62      563.88     14.58 o 
   1   1  -1    23047.43    23173.90    450.11 o 
   2   1  -1     2476.54     2397.49     44.22 o 
   3   1  -1    15838.87    16143.64    314.70 o 
   4   1  -1     2179.96     2171.20     39.90 o 
   5   1  -1      103.91      101.00      4.01 o 
   6   1  -1     1935.51     1986.87     40.79 o 
   7   1  -1     1887.52     1747.23     37.64 o 
   8   1  -1      792.94      786.23     18.19 o 
   9   1  -1      827.36      832.45     17.79 o 
  10   1  -1     1233.65     1283.37     26.38 o 
  11   1  -1      462.13      461.27     13.10 o 
  12   1  -1      440.35      496.52     13.99 o 
  13   1  -1      498.09      496.30     14.10 o 
  14   1  -1     2752.59     2820.49     51.40 o 
  15   1  -1     1601.79     1666.15     34.95 o 
  16   1  -1      809.95      811.55     20.45 o 
  17   1  -1      240.95      252.62     10.39 o 
  18   1  -1      164.55      176.45      9.73 o 
  19   1  -1     1313.46     1340.23     31.57 o 
  20   1  -1       23.20       19.33      7.65 o 
  21   1  -1     1678.32     1686.07     45.36 o 
  22   1  -1      705.17      707.06     25.50 o 
  23   1  -1     1649.06     1723.50     56.28 o 
  24   1  -1       88.21      125.69     13.58 o 
  25   1  -1     2233.98     2390.61     62.42 o 
  26   1  -1       84.90      117.83     14.88 o 
  27   1  -1     2346.16     2406.97     66.85 o 
  28   1  -1       60.87       83.99     15.47 o 
  29   1  -1      596.04      632.65     25.99 o 
   1   2  -1       45.13       42.49      9.47 o 
   2   2  -1      442.70      526.82     12.29 o 
   3   2  -1    27318.99    27651.11    503.82 o 
   4   2  -1     7640.90     8471.67    137.94 o 
   5   2  -1    18241.67    19763.61    335.17 o 
   6   2  -1    16622.71    16927.18    299.70 o 
   7   2  -1      601.13      736.65     14.81 o 
   8   2  -1     5593.63     5652.16     97.12 o 
   9   2  -1      262.58      276.86      8.64 o 
  10   2  -1     9871.00     9952.41    179.69 o 
  11   2  -1      722.46      724.75     17.52 o 
  12   2  -1     3414.75     3485.75     67.69 o 
  13   2  -1      373.31      405.98     12.18 o 
  14   2  -1      732.19      707.67     17.57 o 
  15   2  -1      617.29      566.83     16.28 o 
  16   2  -1     3946.42     3959.37     77.77 o 
  17   2  -1      366.53      340.33     12.54 o 
  18   2  -1     4141.32     4237.34     85.50 o 
  19   2  -1     1396.53     1407.12     32.19 o 
  20   2  -1     2821.31     2843.93     59.41 o 
  21   2  -1      264.01      262.79     14.35 o 
  22   2  -1      455.27      493.40     21.30 o 
  23   2  -1       40.70       39.69     11.62 o 
  24   2  -1        5.29        0.81     10.69 o 
  25   2  -1       53.46       46.52     12.82 o 
  26   2  -1      947.89      986.21     30.79 o 
  27   2  -1       45.73       38.32     11.95 o 
  28   2  -1     1272.99     1320.64     41.33 o 
   0   3  -1     1265.13     1329.67     35.09 o 
   1   3  -1      167.88      132.13      5.03 o 
   2   3  -1      176.27      191.26      5.67 o 
   3   3  -1     1963.16     1949.26     32.69 o 
   4   3  -1      710.35      779.61     14.95 o 
   5   3  -1    23042.58    24272.70    433.72 o 
   6   3  -1     2118.20     2277.72     46.40 o 
   7   3  -1    15258.80    15946.26    286.15 o 
   8   3  -1      529.98      541.69     13.30 o 
   9   3  -1     1598.29     1569.43     32.77 o 
  10   3  -1      544.06      526.20     14.13 o 
  11   3  -1      459.13      418.83     11.99 o 
  12   3  -1       42.85       35.75      5.29 o 
  13   3  -1       91.80       99.58      6.76 o 
  14   3  -1      450.50      446.85     13.48 o 
  15   3  -1       22.06       13.20      5.51 o 
  16   3  -1      129.59      132.22      7.85 o 
  17   3  -1     2721.89     2695.62     51.16 o 
  18   3  -1      129.52      129.41      8.65 o 
  19   3  -1     2586.25     2594.15     53.75 o 
  20   3  -1      409.06      425.90     14.72 o 
  21   3  -1     1452.11     1434.92     32.11 o 
  22   3  -1       49.98       63.95      9.70 o 
  23   3  -1     2621.39     2696.03     55.34 o 
  24   3  -1        3.73        8.68      9.61 o 
  25   3  -1      527.08      533.23     21.94 o 
  26   3  -1       30.64       15.47     13.77 o 
  27   3  -1      336.95      328.88     22.75 o 
  28   3  -1       67.27       67.96     16.52 o 
   1   4  -1       16.49       13.14      3.26 o 
   2   4  -1     5758.32     5961.02    100.91 o 
   3   4  -1      823.00      767.73     16.78 o 
   4   4  -1     1047.40     1024.53     22.98 o 
   5   4  -1      958.47     1024.03     20.24 o 
   6   4  -1    13639.47    14196.34    235.12 o 
   7   4  -1     4137.92     4472.20     78.98 o 
   8   4  -1     7921.03     8466.86    139.34 o 
   9   4  -1     4185.54     4485.43     79.38 o 
  10   4  -1     3001.59     3120.32     51.83 o 
  11   4  -1     1847.70     1909.30     37.11 o 
  12   4  -1     5328.08     5263.55     92.47 o 
  13   4  -1      727.71      703.67     17.30 o 
  14   4  -1     2136.89     2089.39     43.59 o 
  15   4  -1     2597.02     2563.31     48.53 o 
  16   4  -1     2608.71     2528.81     48.69 o 
  17   4  -1      528.45      512.66     16.85 o 
  18   4  -1     1979.58     1931.06     41.65 o 
  19   4  -1      297.11      282.05     13.03 o 
  20   4  -1     1288.81     1252.15     30.37 o 
  21   4  -1      213.26      212.97     12.46 o 
  22   4  -1      694.12      655.24     26.15 o 
  23   4  -1       33.70       28.00     10.31 o 
  24   4  -1      118.88      132.89     14.78 o 
  25   4  -1        7.28      -16.37     13.91 o 
  26   4  -1       74.45       72.40     15.33 o 
  27   4  -1       34.84       31.88     14.53 o 
   0   5  -1     3786.58     4211.92     99.95 o 
   1   5  -1    10586.53    10918.57    184.12 o 
   2   5  -1      325.21      302.30      9.00 o 
   3   5  -1     9287.39     9111.83    154.53 o 
   4   5  -1      361.10      339.32      9.76 o 
   5   5  -1      824.46      854.34     16.36 o 
   6   5  -1      171.07      166.19      6.81 o 
   7   5  -1      265.68      278.20      8.78 o 
   8   5  -1      101.95       94.73      9.04 o 
   9   5  -1     3374.58     3388.69     60.30 o 
  10   5  -1      460.72      474.65     18.29 o 
  11   5  -1      855.21      852.41     19.33 o 
  12   5  -1      151.40      166.94     11.15 o 
  13   5  -1      504.79      479.71     13.73 o 
  14   5  -1      109.90      120.06      7.69 o 
  15   5  -1      576.70      563.79     15.82 o 
  16   5  -1       33.43       40.21      9.00 o 
  17   5  -1      566.32      521.00     19.40 o 
  18   5  -1       59.59       63.35     10.11 o 
  19   5  -1      596.05      543.31     20.38 o 
  20   5  -1      133.41      138.44     12.03 o 
  21   5  -1      302.17      288.59     17.95 o 
  22   5  -1       56.55       43.79     12.52 o 
  23   5  -1     1007.00      993.31     34.16 o 
  24   5  -1      227.08      187.81     22.45 o 
  25   5  -1     1374.82     1390.98     48.15 o 
  26   5  -1       69.73       58.49     17.92 o 
   1   6  -1      210.42      201.44      7.84 o 
   2   6  -1      506.34      484.02     13.04 o 
   3   6  -1        0.52       -4.16      4.20 o 
   4   6  -1     1399.94     1451.01     27.32 o 
   5   6  -1       93.70       93.32      6.91 o 
   6   6  -1      225.02      240.44      8.80 o 
   7   6  -1       80.55       78.05      7.44 o 
   8   6  -1     2470.50     2453.70     49.80 o 
   9   6  -1      928.84      903.38     23.29 o 
  10   6  -1     4421.25     4341.93     82.63 o 
  11   6  -1     6322.96     6231.61    119.40 o 
  12   6  -1     6136.58     6118.38    111.19 o 
  13   6  -1     1872.18     1913.28     42.06 o 
  14   6  -1     9926.39     9608.44    187.45 o 
  15   6  -1      856.96      824.45     25.17 o 
  16   6  -1     1419.27     1404.67     34.43 o 
  17   6  -1       53.32       41.71      9.68 o 
  18   6  -1      834.79      794.44     28.73 o 
  19   6  -1      212.71      227.88     16.75 o 
  20   6  -1       28.10       21.49     12.09 o 
  21   6  -1       14.14       17.12     12.34 o 
  22   6  -1       21.59       26.70     12.40 o 
  23   6  -1        4.71       17.04     15.17 o 
  24   6  -1      140.73      119.78     19.75 o 
   0   7  -1       80.63       88.36      9.26 o 
   1   7  -1     4101.94     4156.08     72.46 o 
   2   7  -1     2363.98     2360.58     47.43 o 
   3   7  -1     4193.49     4225.79     82.36 o 
   4   7  -1     1249.93     1290.20     28.20 o 
   5   7  -1     2968.10     2929.33     58.90 o 
   6   7  -1      131.92      113.75      8.95 o 
   7   7  -1      519.55      486.90     15.57 o 
   8   7  -1      341.82      367.51     14.05 o 
   9   7  -1      168.30      176.22     10.37 o 
  10   7  -1      321.19      326.86     13.43 o 
  11   7  -1      555.48      549.76     17.45 o 
  12   7  -1       24.48       22.98      8.70 o 
  13   7  -1      529.68      502.74     18.59 o 
  14   7  -1       89.22      121.82     13.59 o 
  15   7  -1       82.23       89.68     16.91 o 
  16   7  -1      108.99       92.64     13.55 o 
  17   7  -1      457.33      436.09     30.86 o 
  18   7  -1       50.63       41.70     13.59 o 
  19   7  -1      224.90      209.54     17.28 o 
  20   7  -1      207.71      227.40     17.97 o 
  21   7  -1     1056.54     1091.84     36.23 o 
  22   7  -1       75.97       72.77     14.95 o 
  23   7  -1      653.85      614.47     32.94 o 
   1   8  -1       86.13       87.81     10.39 o 
   2   8  -1      158.40      171.35     11.85 o 
   3   8  -1      697.59      696.05     20.50 o 
   4   8  -1      859.64      850.79     23.03 o 
   5   8  -1      562.76      559.85     18.11 o 
   6   8  -1     1846.60     1839.37     40.01 o 
   7   8  -1     2265.87     2226.65     48.73 o 
   8   8  -1     3499.39     3429.35     73.14 o 
   9   8  -1       82.39       75.78      9.23 o 
  10   8  -1     1500.26     1444.82     34.05 o 
  11   8  -1      450.59      450.63     20.26 o 
  12   8  -1     1115.95     1003.30     34.18 o 
  13   8  -1      195.43      193.90     19.08 o 
  14   8  -1      647.23      614.11     24.27 o 
  15   8  -1      729.82      658.99     29.57 o 
  16   8  -1     1108.24     1062.54     33.41 o 
  17   8  -1      497.73      466.13     26.09 o 
  18   8  -1     2007.73     1988.79     53.52 o 
  19   8  -1     1125.44     1087.88     37.82 o 
  20   8  -1      389.38      355.22     22.23 o 
  21   8  -1       39.19       53.36     15.41 o 
   0   9  -1      540.87      559.51     28.78 o 
   1   9  -1     1042.49     1071.42     31.31 o 
   2   9  -1      127.17      140.81     12.55 o 
   3   9  -1      559.78      587.93     20.45 o 
   4   9  -1      144.28      134.75     12.53 o 
   5   9  -1     1428.27     1431.68     45.94 o 
   6   9  -1      641.43      649.96     22.40 o 
   7   9  -1      762.01      744.28     24.64 o 
   8   9  -1      414.74      410.49     20.83 o 
   9   9  -1      840.28      819.86     29.55 o 
  10   9  -1      623.91      634.34     25.62 o 
  11   9  -1      143.19      152.40     15.34 o 
  12   9  -1       85.16       96.64     14.30 o 
  13   9  -1      136.69      161.54     16.10 o 
  14   9  -1      348.64      369.72     21.03 o 
  15   9  -1       23.75       22.22     13.53 o 
  16   9  -1       89.35       98.26     15.80 o 
  17   9  -1      302.60      339.74     21.69 o 
  18   9  -1      115.44      119.07     17.47 o 
   1  10  -1      142.32      130.83     13.50 o 
   2  10  -1      873.81      899.81     28.48 o 
   3  10  -1      740.49      737.34     25.72 o 
   4  10  -1      922.22      925.82     38.21 o 
   5  10  -1       38.20       37.90     12.89 o 
   6  10  -1      552.01      550.25     24.47 o 
   7  10  -1      338.27      358.90     23.40 o 
   8  10  -1      286.55      284.51     23.39 o 
   9  10  -1       37.98       39.58     15.43 o 
  10  10  -1      408.80      437.80     26.43 o 
  11  10  -1      245.43      245.88     22.11 o 
  12  10  -1      424.72      428.25     30.65 o 
  13  10  -1      183.77      175.85     22.57 o 
  14  10  -1      282.57      295.49     23.99 o 
   0  11  -1      487.76      504.58     40.63 o 
   1  11  -1      873.10      918.12     32.60 o 
   2  11  -1       86.54       82.78     15.71 o 
   3  11  -1      350.52      355.05     21.86 o 
   4  11  -1      449.17      492.82     24.58 o 
   5  11  -1      362.32      392.30     26.03 o 
   6  11  -1       83.34       83.50     18.13 o 
   7  11  -1      107.72      121.86     19.53 o 
   8  11  -1       21.39       16.81     16.54 o 
   9  11  -1       40.90       47.00     17.30 o 
   2   0   0    47747.96    43229.80    723.37 o 
   4   0   0    24457.63    22232.37    525.65 o 
   6   0   0      913.28      869.73     22.95 o 
   8   0   0     1290.34     1256.69     32.94 o 
  10   0   0     5560.71     5471.97    132.44 o 
  12   0   0      178.69      171.53     11.09 o 
  14   0   0      396.31      364.45     15.27 o 
  16   0   0      621.44      644.62     23.00 o 
  18   0   0     1038.07     1034.84     32.77 o 
  20   0   0      432.65      430.21     20.09 o 
  22   0   0     4832.49     5029.57    128.10 o 
  24   0   0     5752.00     6130.71    219.16 o 
  26   0   0     3588.66     3804.45    117.71 o 
  28   0   0      914.62     1058.37     47.24 o 
   1   1   0      228.80      165.28      4.66 o 
   2   1   0        9.13      -17.08      6.83 o 
   3   1   0     2874.90     2844.33     50.04 o 
   4   1   0        3.67       -4.48      1.79 o 
   5   1   0    10897.84    11680.75    209.26 o 
   6   1   0        2.09       -0.44      2.18 o 
   7   1   0      474.17      406.58      9.24 o 
   8   1   0       71.49       84.58      4.94 o 
   9   1   0     3086.12     2879.24     50.65 o 
  10   1   0      115.84      122.33      5.69 o 
  11   1   0     6362.65     6281.96    107.72 o 
  12   1   0       38.54       47.40      5.49 o 
  13   1   0    13323.27    13214.09    223.32 o 
  14   1   0     1363.27     1473.31     28.92 o 
  15   1   0     2673.21     2543.00     46.87 o 
  16   1   0      725.92      728.61     17.72 o 
  17   1   0     6321.37     6336.09    110.39 o 
  18   1   0      348.07      360.66     13.61 o 
  19   1   0      116.51      124.20      8.47 o 
  20   1   0       42.85       48.32      7.61 o 
  21   1   0      601.35      611.97     18.87 o 
  22   1   0       63.36       61.71      9.99 o 
  23   1   0      171.75      196.85     12.45 o 
  24   1   0       17.62       15.69      9.04 o 
  25   1   0       70.34       75.48     12.91 o 
  26   1   0      189.50      223.51     15.54 o 
  27   1   0       79.35       82.10     13.26 o 
  28   1   0       24.75       33.84     13.85 o 
  29   1   0      409.01      468.45     28.00 o 
   0   2   0      113.72      215.08     16.40 o 
   1   2   0      289.69      242.91      9.85 o 
   2   2   0    33278.33    33115.26    552.96 o 
   3   2   0      813.56      921.98     17.54 o 
   4   2   0    95484.63    93357.41   1558.28 o 
   5   2   0     5484.59     5961.76    101.09 o 
   6   2   0    30946.26    31928.13    532.76 o 
   7   2   0     2479.80     2471.89     43.63 o 
   8   2   0    10067.72    10360.41    174.72 o 
   9   2   0      363.55      334.47      9.26 o 
  10   2   0        2.32       -4.58      3.89 o 
  11   2   0      548.97      581.30     14.46 o 
  12   2   0       40.64       39.10      5.03 o 
  13   2   0        2.90        1.29      4.28 o 
  14   2   0       84.44       79.72      5.89 o 
  15   2   0        0.19       -0.60      4.98 o 
  16   2   0      672.62      621.36     16.18 o 
  17   2   0      517.10      483.55     14.04 o 
  18   2   0     4435.45     4437.47     85.05 o 
  19   2   0     1664.44     1636.94     33.78 o 
  20   2   0     5918.21     5759.49    109.02 o 
  21   2   0        7.04        5.71      8.50 o 
  22   2   0     3189.74     3250.63     70.56 o 
  23   2   0       23.78       38.06      9.66 o 
  24   2   0      286.03      318.65     15.19 o 
  25   2   0      899.41      918.59     26.60 o 
  26   2   0     2001.24     2130.54     47.92 o 
  27   2   0     1338.03     1335.01     37.47 o 
  28   2   0      811.09      913.17     33.19 o 
   1   3   0      289.66      277.53      7.71 o 
   2   3   0     1786.56     1977.72     35.15 o 
   3   3   0       60.28       49.26      3.32 o 
   4   3   0     4269.54     4637.09     79.19 o 
   5   3   0     2259.16     2028.31     36.12 o 
   6   3   0       79.48       96.56      5.37 o 
   7   3   0     9760.39    10029.16    169.25 o 
   8   3   0      332.46      330.31     10.04 o 
   9   3   0    23160.62    23718.40    396.99 o 
  10   3   0      808.25      837.13     18.15 o 
  11   3   0      999.02      988.56     20.62 o 
  12   3   0      210.72      214.26      8.48 o 
  13   3   0       25.20       20.57      4.97 o 
  14   3   0      508.16      440.28     12.60 o 
  15   3   0     2739.14     2703.59     50.03 o 
  16   3   0       58.59       56.79      6.55 o 
  17   3   0      582.94      550.46     15.61 o 
  18   3   0       70.26       64.28      9.66 o 
  19   3   0     3729.82     3633.33     77.27 o 
  20   3   0      604.74      562.08     20.26 o 
  21   3   0     1023.66     1049.74     27.53 o 
  22   3   0      259.13      269.75     16.21 o 
  23   3   0      202.29      176.29     12.56 o 
  24   3   0       42.90       48.50     10.09 o 
  25   3   0       48.80       43.36     10.32 o 
  26   3   0       97.21      101.43     13.56 o 
  27   3   0      302.51      338.24     18.08 o 
  28   3   0       99.11      110.71     15.58 o 
   0   4   0     2083.84     2153.45     54.49 o 
   1   4   0      574.82      552.86     12.37 o 
   2   4   0     7789.48     7500.65    126.82 o 
   3   4   0       84.21       72.72      4.52 o 
   4   4   0     2848.93     2715.36     48.05 o 
   5   4   0      788.38      812.90     17.17 o 
   6   4   0     9667.25    10671.29    180.16 o 
   7   4   0     2288.95     2492.74     45.02 o 
   8   4   0    20147.80    21387.19    358.44 o 
   9   4   0     4655.71     4888.49     84.90 o 
  10   4   0     3820.64     4126.09     72.46 o 
  11   4   0     1058.45     1151.59     23.68 o 
  12   4   0       10.52       19.97      5.21 o 
  13   4   0      752.66      775.89     18.19 o 
  14   4   0     4295.90     4143.40     73.79 o 
  15   4   0      539.61      523.31     14.97 o 
  16   4   0     3436.10     3263.65     64.11 o 
  17   4   0       84.84       68.16     11.45 o 
  18   4   0     1343.19     1337.66     31.38 o 
  19   4   0       67.42       71.53      9.92 o 
  20   4   0      804.02      788.96     22.88 o 
  21   4   0      386.42      345.87     15.29 o 
  22   4   0     1396.04     1401.43     34.06 o 
  23   4   0        1.47        4.61      9.24 o 
  24   4   0     1368.95     1379.60     37.67 o 
  25   4   0       34.91       25.79     11.51 o 
  26   4   0      637.71      649.80     27.41 o 
  27   4   0       68.76       67.34     16.60 o 
   1   5   0        7.98        2.49      4.52 o 
   2   5   0        8.56        5.69      4.45 o 
   3   5   0      395.41      374.17     10.66 o 
   4   5   0       56.21       60.70      5.20 o 
   5   5   0     1454.56     1442.78     27.89 o 
   6   5   0        0.93       -4.32      4.04 o 
   7   5   0      327.36      332.62      9.99 o 
   8   5   0      360.29      388.09     14.24 o 
   9   5   0      340.63      326.20     12.18 o 
  10   5   0       77.99       82.51      6.16 o 
  11   5   0     4800.00     4765.09     83.85 o 
  12   5   0     1822.56     1802.94     35.11 o 
  13   5   0    10090.04    10073.85    172.41 o 
  14   5   0      552.07      548.23     16.67 o 
  15   5   0     1528.85     1530.35     34.12 o 
  16   5   0        3.62       -2.18      6.98 o 
  17   5   0     1103.64     1059.64     26.54 o 
  18   5   0      744.83      747.17     21.68 o 
  19   5   0      384.91      399.92     21.19 o 
  20   5   0      489.31      476.28     19.32 o 
  21   5   0      206.67      197.01     14.38 o 
  22   5   0        2.86       -6.15      9.78 o 
  23   5   0      134.80      143.67     15.47 o 
  24   5   0      117.30      123.89     15.35 o 
  25   5   0      417.76      408.58     22.45 o 
  26   5   0       16.79       18.47     16.55 o 
   0   6   0    15780.50    15475.13    368.64 o 
   1   6   0     1571.56     1597.10     30.91 o 
   2   6   0     4035.74     4272.36     75.01 o 
   3   6   0       30.06       21.76      5.12 o 
   4   6   0     4241.34     4166.09     73.43 o 
   5   6   0     1459.35     1439.93     28.50 o 
   6   6   0       98.37      121.37      6.78 o 
   7   6   0      446.81      438.31     13.90 o 
   8   6   0       12.09       11.10      4.89 o 
   9   6   0      514.31      489.62     13.51 o 
  10   6   0      397.70      346.20     11.27 o 
  11   6   0     1200.12     1200.69     28.27 o 
  12   6   0        0.26        0.18      6.63 o 
  13   6   0     1852.10     1759.04     42.14 o 
  14   6   0      639.28      645.07     21.61 o 
  15   6   0      539.28      511.85     19.11 o 
  16   6   0       23.25        7.25     10.23 o 
  17   6   0      117.00       97.99     11.70 o 
  18   6   0      971.58      955.23     28.78 o 
  19   6   0       19.23       15.31      9.66 o 
  20   6   0      121.11      105.15     14.36 o 
  21   6   0        8.45       13.96     11.95 o 
  22   6   0      775.87      791.88     31.28 o 
  23   6   0       41.84       44.84     18.16 o 
  24   6   0     1341.77     1351.26     42.92 o 
  25   6   0      113.42      119.31     20.01 o 
   1   7   0     1524.23     1518.77     30.39 o 
   2   7   0      270.14      275.99     10.08 o 
   3   7   0        7.21        0.05      5.15 o 
   4   7   0        3.43        4.30      5.06 o 
   5   7   0      184.81      207.56     12.02 o 
   6   7   0       38.66       50.09      7.76 o 
   7   7   0     1623.39     1623.08     35.89 o 
   8   7   0      446.81      382.16     14.13 o 
   9   7   0     1659.30     1618.85     36.06 o 
  10   7   0       12.72       16.09      7.66 o 
  11   7   0     1271.75     1239.06     32.71 o 
  12   7   0      674.57      692.35     22.70 o 
  13   7   0     1848.50     1841.25     44.59 o 
  14   7   0      364.75      343.35     16.53 o 
  15   7   0     1672.39     1572.73     40.01 o 
  16   7   0      785.96      741.58     26.13 o 
  17   7   0     2322.33     2325.95     60.91 o 
  18   7   0       67.75       61.60     20.37 o 
  19   7   0      459.91      435.14     30.85 o 
  20   7   0       14.77       16.46     13.05 o 
  21   7   0      523.03      544.67     34.55 o 
  22   7   0        9.27       -6.57     12.81 o 
  23   7   0        7.15       17.27     14.19 o 
   0   8   0      210.83      245.75     27.67 o 
   1   8   0       26.97       32.38      7.55 o 
   2   8   0      856.62      839.38     22.60 o 
   3   8   0      936.85      890.43     23.55 o 
   4   8   0      945.00      973.73     25.25 o 
   5   8   0       61.76       61.41      9.05 o 
   6   8   0      100.28       89.87      9.57 o 
   7   8   0      314.81      302.22     13.59 o 
   8   8   0        7.29       20.50      8.36 o 
   9   8   0       98.84      103.51     10.06 o 
  10   8   0       61.73       47.10     10.50 o 
  11   8   0        1.91        8.93      9.56 o 
  12   8   0      178.84      199.46     13.68 o 
  13   8   0      218.93      207.66     13.91 o 
  14   8   0      276.07      288.05     18.29 o 
  15   8   0      830.81      758.57     28.66 o 
  16   8   0      322.59      293.53     19.25 o 
  17   8   0      356.32      287.03     19.34 o 
  18   8   0      384.81      381.20     21.74 o 
  19   8   0      211.86      172.84     17.82 o 
  20   8   0      876.50      917.03     34.64 o 
  21   8   0       23.74       16.74     15.72 o 
   1   9   0       72.27       87.88     11.77 o 
   2   9   0      212.53      220.01     15.27 o 
   3   9   0      365.61      347.94     16.83 o 
   4   9   0      183.78      173.74     13.12 o 
   5   9   0     1908.31     1818.79     44.96 o 
   6   9   0     1151.16     1151.89     32.20 o 
   7   9   0     1246.74     1291.72     31.88 o 
   8   9   0      738.75      756.82     26.57 o 
   9   9   0     1082.79     1135.25     36.82 o 
  10   9   0      205.14      198.29     16.36 o 
  11   9   0      820.13      766.03     29.55 o 
  12   9   0        5.07        9.00     12.31 o 
  13   9   0       98.92      111.10     15.48 o 
  14   9   0        3.70      -14.15     12.36 o 
  15   9   0     1107.75     1157.79     38.58 o 
  16   9   0        3.20        1.21     13.51 o 
  17   9   0      740.06      657.13     31.08 o 
  18   9   0       63.13       30.69     17.01 o 
   0  10   0       22.28       26.50     15.74 o 
   1  10   0       10.20       12.99     10.81 o 
   2  10   0       47.14       64.65     11.91 o 
   3  10   0      110.00      138.98     13.55 o 
   4  10   0       20.23       19.48     10.71 o 
   5  10   0       14.38       19.82     10.77 o 
   6  10   0     1004.49     1007.90     34.05 o 
   7  10   0      778.09      795.87     34.44 o 
   8  10   0     1129.80     1153.01     43.33 o 
   9  10   0       96.29       87.69     17.27 o 
  10  10   0       41.15       20.31     15.21 o 
  11  10   0       70.32       57.43     16.58 o 
  12  10   0       90.40       97.80     18.29 o 
  13  10   0      100.89      125.57     19.73 o 
  14  10   0      198.43      171.66     21.49 o 
   1  11   0       11.31        0.02     11.45 o 
   2  11   0        0.43       -2.82     11.46 o 
   3  11   0      212.41      246.22     19.34 o 
   4  11   0      322.86      310.66     23.80 o 
   5  11   0      297.68      333.85     24.48 o 
   6  11   0       34.12       28.63     15.93 o 
   7  11   0      128.22      161.48     26.26 o 
   8  11   0      111.76      111.65     20.06 o 
   9  11   0      512.80      550.15     35.51 o 
   2   0   1     1708.35     1886.46     37.12 o 
   4   0   1     1958.30     1858.73     42.13 o 
   6   0   1     2844.35     2858.87     72.13 o 
   8   0   1     3007.02     3015.99     96.54 o 
  10   0   1    14652.50    15047.22    346.65 o 
  12   0   1     8670.42     8487.95    207.18 o 
  14   0   1    21787.86    22436.17    524.81 o 
  16   0   1     5962.18     5818.19    139.47 o 
  18   0   1      307.44      294.28     14.06 o 
  20   0   1     1305.85     1318.01     34.29 o 
  22   0   1     4504.15     4571.45    100.84 o 
  24   0   1     4140.69     4126.22    104.36 o 
  26   0   1      394.04      406.46     32.09 o 
  28   0   1      201.12      168.97     28.18 o 
   0   1   1      621.82      547.50     11.90 o 
   1   1   1    23050.51    22902.54    343.05 o 
   2   1   1     2500.27     2395.06     34.46 o 
   3   1   1    15944.99    16181.87    251.42 o 
   4   1   1     2157.84     2122.77     39.49 o 
   5   1   1       62.28       75.31      2.66 o 
   6   1   1     1933.51     2015.96     29.94 o 
   7   1   1     2018.49     1885.36     30.67 o 
   8   1   1      795.04      794.60     14.05 o 
   9   1   1      651.67      670.32     14.92 o 
  10   1   1     1220.87     1285.21     23.07 o 
  11   1   1      474.35      470.00     11.43 o 
  12   1   1      442.35      479.67     12.20 o 
  13   1   1      496.80      497.00     13.42 o 
  14   1   1     2751.99     2851.07     51.31 o 
  15   1   1     1641.71     1690.69     32.61 o 
  16   1   1      815.97      829.16     20.31 o 
  17   1   1      143.40      123.63      7.89 o 
  18   1   1      167.48      171.04      8.83 o 
  19   1   1     1405.91     1421.05     27.78 o 
  20   1   1       21.78       30.18      6.78 o 
  21   1   1     1655.60     1727.42     33.61 o 
  22   1   1      707.01      744.26     18.24 o 
  23   1   1     1905.87     2000.61     37.54 o 
  24   1   1       87.19       95.33      9.51 o 
  25   1   1     2289.57     2445.35     51.94 o 
  26   1   1       85.71      124.06     13.20 o 
  27   1   1     2540.34     2755.01     61.16 o 
  28   1   1       56.46       74.67     16.61 o 
  29   1   1      606.06      707.79     32.10 o 
   1   2   1       46.19       39.13     10.34 o 
   2   2   1      377.74      478.70      9.72 o 
   3   2   1    27412.01    28384.25    416.58 o 
   4   2   1     7189.83     7875.50    121.54 o 
   5   2   1    18368.68    20052.01    382.14 o 
   6   2   1    16243.44    16361.93    261.22 o 
   7   2   1      631.01      750.87     15.07 o 
   8   2   1     5666.61     5685.98     96.44 o 
   9   2   1      257.31      260.00      7.70 o 
  10   2   1     9692.63     9835.70    157.26 o 
  11   2   1      719.77      708.81     15.50 o 
  12   2   1     3619.49     3641.46     63.12 o 
  13   2   1      374.38      388.30     10.43 o 
  14   2   1      680.12      662.74     15.19 o 
  15   2   1      620.88      610.98     14.36 o 
  16   2   1     4149.41     4150.14     68.31 o 
  17   2   1      394.39      369.42     11.18 o 
  18   2   1     4625.12     4651.50     75.43 o 
  19   2   1     1440.51     1410.05     30.46 o 
  20   2   1     3031.91     3056.66     59.39 o 
  21   2   1      279.88      294.54     13.69 o 
  22   2   1      551.86      557.22     17.26 o 
  23   2   1       41.47       30.63      8.72 o 
  24   2   1        3.90       -1.74      7.68 o 
  25   2   1       52.97       60.87      9.14 o 
  26   2   1      954.87      976.08     30.11 o 
  27   2   1       46.12       46.59     11.56 o 
  28   2   1     1181.37     1240.27     46.90 o 
   0   3   1     1356.48     1384.98     35.57 o 
   1   3   1      197.20      163.95      5.38 o 
   2   3   1      200.79      214.07      5.62 o 
   3   3   1     1766.96     1732.85     30.52 o 
   4   3   1      660.78      719.44     13.92 o 
   5   3   1    23212.45    24120.79    379.30 o 
   6   3   1     2081.20     2237.26     37.80 o 
   7   3   1    15108.59    15846.44    250.56 o 
   8   3   1      498.78      503.11     11.74 o 
   9   3   1     1740.05     1676.57     29.08 o 
  10   3   1      560.45      538.41     12.51 o 
  11   3   1      399.28      371.97     10.27 o 
  12   3   1       40.57       29.95      4.58 o 
  13   3   1       92.74      115.89      6.12 o 
  14   3   1      451.35      430.07     12.49 o 
  15   3   1       36.87       49.52      5.85 o 
  16   3   1      122.61      123.44      8.90 o 
  17   3   1     2878.29     2780.15     55.04 o 
  18   3   1      117.44      125.96     10.06 o 
  19   3   1     2658.76     2676.51     58.70 o 
  20   3   1      430.29      430.38     17.50 o 
  21   3   1     1527.80     1533.10     38.05 o 
  22   3   1       44.63       49.75     10.87 o 
  23   3   1     2469.76     2456.50     58.23 o 
  24   3   1        4.08        6.07      8.83 o 
  25   3   1      591.86      628.61     26.64 o 
  26   3   1       31.62       50.32      9.66 o 
  27   3   1      225.46      253.64     15.34 o 
  28   3   1       61.22       78.06     16.12 o 
   1   4   1       18.00       11.02      3.64 o 
   2   4   1     5721.68     5868.08    101.11 o 
   3   4   1      792.51      750.78     17.25 o 
   4   4   1     1256.18     1229.28     22.35 o 
   5   4   1      949.63      998.42     20.46 o 
   6   4   1    13271.61    13770.56    235.21 o 
   7   4   1     4284.27     4647.82     79.31 o 
   8   4   1     7473.66     7892.68    139.28 o 
   9   4   1     4359.91     4638.52     79.64 o 
  10   4   1     2561.10     2609.18     51.36 o 
  11   4   1     1950.75     2046.83     37.45 o 
  12   4   1     5335.31     5341.38     92.64 o 
  13   4   1      807.33      767.27     17.52 o 
  14   4   1     2555.04     2464.95     46.28 o 
  15   4   1     2749.98     2644.38     52.40 o 
  16   4   1     2770.97     2676.35     52.72 o 
  17   4   1      583.29      521.84     17.07 o 
  18   4   1     2009.47     1958.80     42.15 o 
  19   4   1      271.10      270.14     15.52 o 
  20   4   1     1272.68     1218.17     36.01 o 
  21   4   1      211.59      201.37     12.82 o 
  22   4   1      689.09      686.27     21.95 o 
  23   4   1       34.18       29.93      9.99 o 
  24   4   1      133.49      119.64     12.29 o 
  25   4   1        7.31        4.86     10.45 o 
  26   4   1       75.75       90.67     14.42 o 
  27   4   1       34.46       17.88     12.97 o 
   0   5   1     3596.39     3876.72    100.02 o 
   1   5   1    10609.06    10872.83    184.38 o 
   2   5   1      310.07      291.44      9.94 o 
   3   5   1     9360.71     9110.79    154.80 o 
   4   5   1      396.48      378.43     10.72 o 
   5   5   1      607.17      602.67     16.04 o 
   6   5   1      202.25      212.60      7.72 o 
   7   5   1      288.51      273.09      9.20 o 
   8   5   1       80.86       73.40      5.78 o 
   9   5   1     3400.05     3358.61     60.51 o 
  10   5   1      432.54      438.03     12.62 o 
  11   5   1      867.53      869.49     19.57 o 
  12   5   1      150.75      177.47      9.40 o 
  13   5   1      504.82      495.84     15.57 o 
  14   5   1      112.20      105.51      9.10 o 
  15   5   1      602.33      613.90     21.65 o 
  16   5   1       29.20       34.63      8.28 o 
  17   5   1      598.31      586.27     21.66 o 
  18   5   1       60.13       57.70      9.12 o 
  19   5   1      657.31      608.61     19.49 o 
  20   5   1      126.12      119.57     11.13 o 
  21   5   1      371.67      346.09     17.45 o 
  22   5   1       48.79       47.73     11.61 o 
  23   5   1     1057.09     1038.27     31.40 o 
  24   5   1      223.56      210.56     15.88 o 
  25   5   1     1163.48     1213.36     40.88 o 
  26   5   1       53.85       68.11     14.97 o 
   1   6   1      216.19      204.24      8.30 o 
   2   6   1      551.49      522.72     13.63 o 
   3   6   1        1.75        0.56      4.91 o 
   4   6   1     1260.25     1301.27     27.49 o 
   5   6   1      118.06      119.76      6.87 o 
   6   6   1      390.47      392.49     13.40 o 
   7   6   1      110.31      107.69      7.75 o 
   8   6   1     2512.71     2487.50     46.08 o 
   9   6   1     1023.30     1007.49     21.57 o 
  10   6   1     4385.38     4256.39     76.58 o 
  11   6   1     6647.81     6473.16    111.05 o 
  12   6   1     5670.77     5619.45    109.78 o 
  13   6   1     2028.12     2019.02     41.95 o 
  14   6   1     9585.59     9138.02    187.44 o 
  15   6   1      881.10      842.96     26.18 o 
  16   6   1     1234.11     1154.06     33.59 o 
  17   6   1       30.01       40.13     10.42 o 
  18   6   1      875.64      811.51     26.19 o 
  19   6   1      240.25      255.78     17.47 o 
  20   6   1       34.46       43.75     11.60 o 
  21   6   1       16.87       24.29     11.30 o 
  22   6   1       37.18       41.43     11.77 o 
  23   6   1        8.50        7.00     12.47 o 
  24   6   1      157.95      158.63     17.10 o 
   0   7   1       56.77       68.90      9.99 o 
   1   7   1     4104.95     3990.97     72.65 o 
   2   7   1     2311.83     2308.11     44.01 o 
   3   7   1     4334.73     4366.61     76.65 o 
   4   7   1     1106.35     1148.92     25.60 o 
   5   7   1     3074.93     2994.93     54.71 o 
   6   7   1      154.25      150.34      8.13 o 
   7   7   1      408.50      402.51     14.80 o 
   8   7   1      372.07      385.13     14.17 o 
   9   7   1      108.17      118.25      9.62 o 
  10   7   1      343.44      358.64     16.09 o 
  11   7   1      530.51      495.18     19.07 o 
  12   7   1       21.34        9.76      9.70 o 
  13   7   1      529.66      469.19     18.94 o 
  14   7   1       91.53       77.04     11.45 o 
  15   7   1       59.15       67.40     11.39 o 
  16   7   1      123.89      137.59     13.17 o 
  17   7   1      379.71      378.04     18.28 o 
  18   7   1       59.57       51.84     11.71 o 
  19   7   1      203.23      226.46     17.81 o 
  20   7   1      173.15      178.02     17.61 o 
  21   7   1      950.20      951.67     40.80 o 
  22   7   1       52.37       48.19     14.66 o 
  23   7   1      730.03      706.72     29.85 o 
   1   8   1       80.91       81.14      7.63 o 
   2   8   1      144.85      144.13     10.40 o 
   3   8   1      746.06      754.06     21.34 o 
   4   8   1      833.55      864.86     23.55 o 
   5   8   1      635.69      621.32     19.09 o 
   6   8   1     1754.00     1799.76     40.23 o 
   7   8   1     2436.07     2409.31     49.32 o 
   8   8   1     3447.72     3354.04     68.22 o 
   9   8   1      120.08      113.61     12.83 o 
  10   8   1     1498.47     1462.52     37.71 o 
  11   8   1      378.39      368.73     17.53 o 
  12   8   1     1215.77     1143.57     31.83 o 
  13   8   1      193.10      185.64     13.89 o 
  14   8   1      542.64      489.06     20.69 o 
  15   8   1      808.39      827.75     26.27 o 
  16   8   1      837.07      752.95     30.88 o 
  17   8   1      555.74      500.68     25.26 o 
  18   8   1     1837.11     1736.40     52.45 o 
  19   8   1     1167.99     1190.14     39.30 o 
  20   8   1      318.11      297.32     23.12 o 
  21   8   1       41.90       19.13     17.77 o 
   0   9   1      430.50      482.39     27.87 o 
   1   9   1     1136.65     1195.36     32.51 o 
   2   9   1      141.47      164.13     12.91 o 
   3   9   1      421.37      438.74     19.19 o 
   4   9   1      174.99      201.73     13.84 o 
   5   9   1     1469.31     1516.68     35.23 o 
   6   9   1      605.81      606.94     20.01 o 
   7   9   1      803.78      785.11     25.60 o 
   8   9   1      362.67      359.82     17.70 o 
   9   9   1      886.31      902.00     27.82 o 
  10   9   1      624.33      625.61     24.94 o 
  11   9   1      134.06      124.73     13.29 o 
  12   9   1       79.11       85.62     12.69 o 
  13   9   1      136.53      136.53     15.97 o 
  14   9   1      339.88      326.43     21.14 o 
  15   9   1       18.32       33.93     14.02 o 
  16   9   1       82.87       89.10     16.15 o 
  17   9   1      287.19      282.01     24.13 o 
  18   9   1       91.82       82.32     16.54 o 
   1  10   1      145.14      138.84     13.50 o 
   2  10   1      851.18      873.02     28.49 o 
   3  10   1      782.37      781.56     26.48 o 
   4  10   1      921.40      908.41     29.13 o 
   5  10   1       25.94       20.71     12.60 o 
   6  10   1      548.05      543.15     24.54 o 
   7  10   1      324.39      338.83     20.50 o 
   8  10   1      278.11      310.61     19.43 o 
   9  10   1       58.50       69.39     16.68 o 
  10  10   1      348.36      392.11     25.59 o 
  11  10   1      305.03      283.73     22.88 o 
  12  10   1      384.07      364.08     28.60 o 
  13  10   1      217.56      237.49     19.80 o 
  14  10   1      283.32      288.37     21.39 o 
   0  11   1      558.32      589.43     33.50 o 
   1  11   1      726.17      719.85     27.45 o 
   2  11   1      126.21      161.38     18.53 o 
   3  11   1      360.22      391.91     22.22 o 
   4  11   1      393.11      393.77     22.76 o 
   5  11   1      382.75      431.92     27.33 o 
   6  11   1       72.53      124.37     19.27 o 
   7  11   1      134.86      144.85     30.28 o 
   8  11   1        8.66       11.39     15.93 o 
   9  11   1       65.68       51.05     17.78 o 
   0   0   2     7913.70     7913.40    250.94 o 
   2   0   2     1478.48     1378.65     36.93 o 
   4   0   2     2781.43     2840.76     58.80 o 
   6   0   2     7660.97     7576.84    183.17 o 
   8   0   2     6368.04     6731.37    137.01 o 
  10   0   2     3429.86     3437.83     76.35 o 
  12   0   2      460.76      451.66     20.55 o 
  14   0   2      622.03      586.87     18.95 o 
  16   0   2      363.53      382.82     15.26 o 
  18   0   2     1096.82     1054.14     29.88 o 
  20   0   2      151.48      156.62     11.35 o 
  22   0   2       25.93       29.16     11.66 o 
  24   0   2      472.80      527.72     25.82 o 
  26   0   2     1659.45     1718.35     61.33 o 
  28   0   2     2472.90     2691.24     93.58 o 
   1   1   2       46.52       45.32      2.05 o 
   2   1   2    14865.72    15488.62    231.01 o 
   3   1   2     1379.57     1380.52     20.39 o 
   4   1   2    10604.20    10963.15    162.18 o 
   5   1   2     3533.76     3562.29     54.14 o 
   6   1   2     6902.13     7536.81    108.02 o 
   7   1   2     3486.00     3439.30     54.29 o 
   8   1   2      543.78      627.51     11.79 o 
   9   1   2     7979.97     8378.30    123.23 o 
  10   1   2      696.04      740.80     14.25 o 
  11   1   2    15188.65    15662.43    225.38 o 
  12   1   2      484.37      467.75     11.07 o 
  13   1   2    10043.07    10171.87    145.90 o 
  14   1   2      583.98      595.06     12.44 o 
  15   1   2     6366.47     6340.36     93.22 o 
  16   1   2      413.94      427.21     14.99 o 
  17   1   2     3328.58     3361.60     52.16 o 
  18   1   2      300.45      310.19     10.04 o 
  19   1   2      559.19      558.34     14.71 o 
  20   1   2      343.96      349.94     12.34 o 
  21   1   2      508.04      505.10     17.40 o 
  22   1   2     1366.70     1362.00     28.88 o 
  23   1   2      468.55      476.42     14.48 o 
  24   1   2      256.92      280.86     12.53 o 
  25   1   2       62.16       70.98     10.64 o 
  26   1   2       83.84       87.22     12.91 o 
  27   1   2       84.54      103.42     13.91 o 
  28   1   2        9.92       11.90     13.25 o 
   0   2   2     6739.50     6436.64    128.22 o 
   1   2   2     2166.34     2280.94     35.77 o 
   2   2   2     1628.45     1479.52     24.84 o 
   3   2   2     6999.61     6885.46    110.06 o 
   4   2   2      952.51      897.83     14.25 o 
   5   2   2     3757.01     3691.40     58.69 o 
   6   2   2     3406.43     3378.16     55.55 o 
   7   2   2     1111.88     1227.29     23.25 o 
   8   2   2     3153.86     3003.72     58.69 o 
   9   2   2     2980.64     3114.37     58.76 o 
  10   2   2      602.90      611.39     16.89 o 
  11   2   2     1829.52     2051.38     37.94 o 
  12   2   2      304.82      341.13      8.95 o 
  13   2   2      704.27      659.69     14.50 o 
  14   2   2      128.38      122.83      6.03 o 
  15   2   2      172.75      179.21      7.52 o 
  16   2   2      209.90      218.21      8.60 o 
  17   2   2     1033.55     1063.21     22.34 o 
  18   2   2       34.53       36.81      7.30 o 
  19   2   2      232.51      229.55     10.19 o 
  20   2   2     1242.89     1229.26     26.94 o 
  21   2   2      689.24      638.93     19.35 o 
  22   2   2     1551.25     1556.08     31.55 o 
  23   2   2      443.91      462.91     15.24 o 
  24   2   2     1042.07     1127.22     27.51 o 
  25   2   2      199.65      189.02     12.35 o 
  26   2   2      901.40      948.14     29.45 o 
  27   2   2      156.04      165.99     14.68 o 
  28   2   2      214.00      213.00     20.12 o 
   1   3   2     4026.37     4215.83     68.21 o 
   2   3   2     3388.45     3380.52     55.56 o 
   3   3   2     6744.76     6928.60    110.26 o 
   4   3   2     1688.11     1712.22     29.15 o 
   5   3   2     7541.10     8095.92    130.49 o 
   6   3   2     2104.93     2222.03     34.74 o 
   7   3   2    13547.80    14202.99    212.94 o 
   8   3   2      377.47      342.31     10.31 o 
   9   3   2     8833.98     8753.26    147.99 o 
  10   3   2     1359.41     1345.80     27.51 o 
  11   3   2      655.66      559.41     14.48 o 
  12   3   2       55.40       54.28      6.48 o 
  13   3   2     1046.05      989.66     23.67 o 
  14   3   2      512.85      476.72     15.37 o 
  15   3   2     1386.03     1369.18     31.75 o 
  16   3   2      776.22      763.15     22.18 o 
  17   3   2     2614.71     2598.55     47.23 o 
  18   3   2     1299.46     1300.56     28.32 o 
  19   3   2     4804.51     4716.44     84.92 o 
  20   3   2      248.77      244.57     12.24 o 
  21   3   2      756.15      759.24     22.71 o 
  22   3   2       34.99       26.92      8.45 o 
  23   3   2      304.93      275.47     14.00 o 
  24   3   2       21.21       23.49      9.24 o 
  25   3   2      160.92      173.88     14.02 o 
  26   3   2      106.38      111.65     14.63 o 
  27   3   2       86.46       90.60     15.04 o 
  28   3   2      411.89      426.47     23.29 o 
   0   4   2      127.03      119.26     12.81 o 
   1   4   2     1860.21     1864.29     33.47 o 
   2   4   2     5662.47     5700.24     98.36 o 
   3   4   2      142.00      135.24      6.16 o 
   4   4   2     4474.62     4109.81     74.81 o 
   5   4   2      258.80      217.93      8.10 o 
   6   4   2      966.78      879.25     18.00 o 
   7   4   2      597.25      666.14     13.13 o 
   8   4   2     1084.49     1069.19     19.42 o 
   9   4   2     3225.42     3292.86     55.94 o 
  10   4   2      631.92      667.56     16.90 o 
  11   4   2      608.87      616.35     15.89 o 
  12   4   2      315.58      313.91     11.23 o 
  13   4   2      520.64      490.42     14.42 o 
  14   4   2     1381.55     1310.60     28.04 o 
  15   4   2      818.03      777.22     20.25 o 
  16   4   2      191.39      184.21     10.28 o 
  17   4   2      107.03       97.07      8.10 o 
  18   4   2      477.34      475.57     14.71 o 
  19   4   2       53.27       48.23      8.30 o 
  20   4   2     1719.55     1735.22     36.86 o 
  21   4   2      265.96      279.12     15.47 o 
  22   4   2     1081.86     1086.39     28.82 o 
  23   4   2      305.88      307.92     16.50 o 
  24   4   2      698.21      732.33     25.47 o 
  25   4   2      181.46      193.16     15.07 o 
  26   4   2      709.84      730.93     25.78 o 
  27   4   2      146.95      149.05     19.14 o 
   1   5   2     2135.12     2176.55     40.12 o 
   2   5   2      622.21      663.83     16.08 o 
   3   5   2     3605.43     3650.88     69.26 o 
   4   5   2      161.03      200.36      9.39 o 
   5   5   2      629.52      656.42     15.28 o 
   6   5   2     1337.19     1344.84     27.35 o 
   7   5   2     1313.39     1324.76     25.38 o 
   8   5   2      539.98      499.43     13.74 o 
   9   5   2      798.15      768.85     16.90 o 
  10   5   2     1352.52     1391.89     25.46 o 
  11   5   2     3015.80     3033.87     53.53 o 
  12   5   2      357.81      361.44     13.21 o 
  13   5   2     4115.43     4025.01     70.04 o 
  14   5   2     1520.93     1431.05     31.88 o 
  15   5   2     2959.39     2866.86     58.10 o 
  16   5   2       87.02       83.22      9.68 o 
  17   5   2     1069.69     1036.73     26.57 o 
  18   5   2      139.44      130.54     11.12 o 
  19   5   2      797.33      788.82     23.28 o 
  20   5   2      111.29      108.48     11.05 o 
  21   5   2      440.47      459.17     17.49 o 
  22   5   2      945.75      936.22     29.36 o 
  23   5   2       71.60       75.50     12.56 o 
  24   5   2      454.29      458.84     20.95 o 
  25   5   2      107.45       93.09     14.88 o 
  26   5   2       30.02       27.62     13.02 o 
   0   6   2     6401.35     6293.71    153.65 o 
   1   6   2      940.95      950.98     20.59 o 
   2   6   2     5390.97     5299.33     95.09 o 
   3   6   2     1281.80     1328.20     26.11 o 
   4   6   2     1170.52     1152.31     24.50 o 
   5   6   2      230.21      243.70      9.39 o 
   6   6   2      267.51      255.73      9.68 o 
   7   6   2      151.81      173.77      8.39 o 
   8   6   2     1403.62     1407.47     27.83 o 
   9   6   2      727.38      698.52     17.20 o 
  10   6   2     1758.71     1714.60     36.57 o 
  11   6   2      476.65      504.64     16.26 o 
  12   6   2     1159.13     1098.00     26.68 o 
  13   6   2      456.88      454.37     15.84 o 
  14   6   2      640.33      661.96     19.89 o 
  15   6   2      147.08      134.05     10.32 o 
  16   6   2      438.51      417.68     18.28 o 
  17   6   2       64.02       77.95     11.69 o 
  18   6   2      842.68      826.20     25.68 o 
  19   6   2       22.73       36.93     11.24 o 
  20   6   2        6.53        2.47     10.50 o 
  21   6   2       84.66       94.15     13.12 o 
  22   6   2      251.56      241.67     16.89 o 
  23   6   2      253.93      281.01     18.67 o 
  24   6   2     1115.04     1169.62     38.97 o 
   1   7   2      201.37      190.40      9.83 o 
   2   7   2      335.63      355.63     11.69 o 
   3   7   2     1224.61     1227.02     27.01 o 
   4   7   2      251.33      238.57     10.17 o 
   5   7   2       98.28       86.89      7.47 o 
   6   7   2       99.79      107.62      7.96 o 
   7   7   2     1711.73     1663.04     35.03 o 
   8   7   2     1392.60     1359.91     28.29 o 
   9   7   2      969.51      994.50     24.88 o 
  10   7   2       40.79       39.06     10.04 o 
  11   7   2     2863.65     2834.86     61.53 o 
  12   7   2      367.05      359.59     16.62 o 
  13   7   2     1443.35     1421.71     37.52 o 
  14   7   2       45.73       43.52     11.09 o 
  15   7   2     1413.81     1370.49     36.55 o 
  16   7   2      167.44      183.00     14.26 o 
  17   7   2      627.67      580.88     29.24 o 
  18   7   2      434.61      451.39     19.82 o 
  19   7   2      282.08      268.80     16.51 o 
  20   7   2      102.80      116.71     14.01 o 
  21   7   2       53.34       70.56     13.30 o 
  22   7   2      219.99      246.06     19.68 o 
  23   7   2        7.28        8.30     14.21 o 
   0   8   2      385.59      387.54     19.74 o 
   1   8   2       77.28       84.25      8.36 o 
   2   8   2     1532.40     1538.34     31.37 o 
   3   8   2      357.79      363.60     17.49 o 
   4   8   2     2806.38     2791.81     58.05 o 
   5   8   2     1675.94     1664.36     36.46 o 
   6   8   2     4005.31     4025.90     80.83 o 
   7   8   2     1131.23     1122.65     27.78 o 
   8   8   2     1318.86     1265.79     34.18 o 
   9   8   2      727.57      687.79     26.60 o 
  10   8   2      172.32      173.89     13.73 o 
  11   8   2       34.77       14.67     10.29 o 
  12   8   2      273.41      271.67     16.11 o 
  13   8   2      190.72      204.08     14.39 o 
  14   8   2       13.98       15.91     10.80 o 
  15   8   2      101.19       97.26     12.94 o 
  16   8   2      358.89      323.23     20.24 o 
  17   8   2     1508.73     1372.21     38.98 o 
  18   8   2      580.26      567.41     26.80 o 
  19   8   2      236.97      210.88     18.92 o 
  20   8   2      724.49      698.30     29.94 o 
   1   9   2        6.35       18.50     10.11 o 
   2   9   2      112.18      113.73     12.16 o 
   3   9   2      192.70      201.58     12.51 o 
   4   9   2      167.42      188.58     11.94 o 
   5   9   2      339.70      362.62     15.77 o 
   6   9   2      594.53      574.29     20.97 o 
   7   9   2      435.50      461.83     19.87 o 
   8   9   2       65.65       58.49     11.51 o 
   9   9   2      802.45      814.88     27.08 o 
  10   9   2       31.17       17.84     11.19 o 
  11   9   2      782.02      744.52     26.33 o 
  12   9   2      280.31      263.26     16.46 o 
  13   9   2       83.68       74.82     12.66 o 
  14   9   2      214.12      200.84     16.38 o 
  15   9   2      322.02      309.51     20.55 o 
  16   9   2      145.09      151.79     21.31 o 
  17   9   2       61.81       59.98     16.01 o 
  18   9   2      163.95      190.77     19.28 o 
   0  10   2     1867.43     1886.19     67.77 o 
   1  10   2     1563.02     1551.41     39.79 o 
   2  10   2     2424.88     2561.75     61.95 o 
   3  10   2     1407.84     1364.14     37.07 o 
   4  10   2      485.94      518.21     24.09 o 
   5  10   2      120.68      132.95     15.49 o 
   6  10   2      439.56      442.20     22.57 o 
   7  10   2      260.70      251.33     18.50 o 
   8  10   2      350.31      349.53     30.29 o 
   9  10   2      183.29      207.55     17.84 o 
  10  10   2      339.59      369.62     19.42 o 
  11  10   2       20.69      -15.10     16.10 o 
  12  10   2      278.06      292.22     20.85 o 
  13  10   2       54.13       61.19     15.82 o 
  14  10   2       46.71       28.70     15.37 o 
   1  11   2       37.01       45.84     12.99 o 
   2  11   2      123.09      126.72     16.42 o 
   3  11   2      307.04      322.35     21.12 o 
   4  11   2       50.78       55.06     14.93 o 
   5  11   2      347.47      356.73     21.93 o 
   6  11   2      124.21      160.49     17.74 o 
   7  11   2      111.24      112.54     16.76 o 
   8  11   2       39.38       31.40     17.68 o 
   2   0   3      662.91      695.53     15.16 o 
   4   0   3    18415.79    18835.52    436.06 o 
   6   0   3     1773.90     1755.60     37.44 o 
   8   0   3     6905.60     7486.60    163.37 o 
  10   0   3     8638.15     8703.18    178.20 o 
  12   0   3     6634.20     6365.88    137.53 o 
  14   0   3     5764.34     5566.26    119.51 o 
  16   0   3     3423.73     3318.82     73.66 o 
  18   0   3      637.75      598.46     23.07 o 
  20   0   3     1625.95     1618.23     39.47 o 
  22   0   3       90.70       72.45     11.27 o 
  24   0   3      481.35      483.46     27.88 o 
  26   0   3      272.73      296.93     24.23 o 
  28   0   3       67.80       88.07     19.74 o 
   0   1   3      886.62      929.79     42.32 o 
   1   1   3    11771.29    12266.38    191.09 o 
   2   1   3     1773.67     1725.13     27.10 o 
   3   1   3     7927.14     8030.19    121.22 o 
   4   1   3     7346.71     7638.74    113.25 o 
   5   1   3     1242.53     1207.51     19.63 o 
   6   1   3      419.21      532.60      9.86 o 
   7   1   3     8029.03     8327.46    122.39 o 
   8   1   3    10920.42    11117.33    165.31 o 
   9   1   3       47.03       42.39      3.50 o 
  10   1   3     1400.98     1639.00     27.22 o 
  11   1   3     2557.79     2720.87     44.34 o 
  12   1   3      555.78      572.75     12.53 o 
  13   1   3     1082.65     1210.48     22.66 o 
  14   1   3      930.88      987.14     18.70 o 
  15   1   3      984.43      972.63     17.95 o 
  16   1   3     2690.16     2748.77     42.73 o 
  17   1   3      824.85      856.86     17.31 o 
  18   1   3      565.36      546.73     15.24 o 
  19   1   3      805.40      823.60     17.90 o 
  20   1   3      819.55      790.16     20.39 o 
  21   1   3      169.55      206.61     10.31 o 
  22   1   3      321.58      351.72     13.79 o 
  23   1   3      231.99      256.78     12.29 o 
  24   1   3      294.86      282.12     14.83 o 
  25   1   3      963.18     1017.42     28.24 o 
  26   1   3       73.21       75.58     11.56 o 
  27   1   3      847.38      895.13     29.13 o 
  28   1   3      111.90      114.63     16.32 o 
   1   2   3     4990.10     5061.51     77.31 o 
   2   2   3      472.73      515.89     10.23 o 
   3   2   3     2924.04     3083.68     53.36 o 
   4   2   3     3575.05     3800.91     58.98 o 
   5   2   3     2496.54     2424.56     37.26 o 
   6   2   3     4367.48     4414.29     70.89 o 
   7   2   3      503.45      493.35     11.08 o 
   8   2   3     9416.28     9388.26    148.03 o 
   9   2   3      779.50      828.16     16.81 o 
  10   2   3     2519.61     2391.57     41.67 o 
  11   2   3      436.70      436.44     11.54 o 
  12   2   3     1477.92     1359.00     24.46 o 
  13   2   3      557.98      540.72     13.34 o 
  14   2   3     1012.31      984.42     21.31 o 
  15   2   3        3.81        5.50      5.25 o 
  16   2   3     3152.48     2992.73     53.52 o 
  17   2   3     1112.73     1101.98     27.19 o 
  18   2   3      597.65      620.88     16.97 o 
  19   2   3       10.31        8.66      7.15 o 
  20   2   3      752.55      715.52     19.45 o 
  21   2   3      294.38      295.35     12.64 o 
  22   2   3      822.90      826.73     23.53 o 
  23   2   3      284.26      272.02     12.93 o 
  24   2   3      161.99      164.74     12.56 o 
  25   2   3      137.21      141.74     12.32 o 
  26   2   3      139.57      178.77     15.02 o 
  27   2   3      114.15      130.22     14.58 o 
  28   2   3       51.96       41.69     14.25 o 
   0   3   3      824.61      736.77     19.24 o 
   1   3   3     1305.72     1266.60     22.19 o 
   2   3   3      345.59      368.51      8.60 o 
   3   3   3     6369.67     6047.16    100.88 o 
   4   3   3     3308.00     3592.39     58.56 o 
   5   3   3     7428.65     7603.58    122.48 o 
   6   3   3     5120.44     5665.44     89.76 o 
   7   3   3     1168.99     1096.48     19.75 o 
   8   3   3       15.47       30.64      4.52 o 
   9   3   3     2454.31     2459.34     41.37 o 
  10   3   3      423.10      386.59     10.49 o 
  11   3   3      578.61      644.73     15.84 o 
  12   3   3      857.12      910.42     19.88 o 
  13   3   3     1028.37      991.77     21.62 o 
  14   3   3      181.67      181.59      8.60 o 
  15   3   3      328.09      329.75     11.57 o 
  16   3   3        9.08        9.97      6.17 o 
  17   3   3      233.84      229.43     11.08 o 
  18   3   3      178.44      178.98      9.29 o 
  19   3   3      863.21      910.90     23.20 o 
  20   3   3      680.07      657.37     18.22 o 
  21   3   3     2628.02     2620.18     50.10 o 
  22   3   3      109.80      103.82      9.92 o 
  23   3   3     1782.71     1779.99     40.85 o 
  24   3   3      303.40      294.92     15.11 o 
  25   3   3      686.87      761.22     28.22 o 
  26   3   3      170.66      194.83     21.40 o 
  27   3   3      146.38      161.99     19.56 o 
   1   4   3     2045.89     2029.74     37.81 o 
   2   4   3      372.64      390.06     10.48 o 
   3   4   3     2433.01     2520.69     45.05 o 
   4   4   3     2034.32     1988.96     33.63 o 
   5   4   3      732.92      721.52     15.68 o 
   6   4   3       61.68       51.14      4.74 o 
   7   4   3       75.86       74.53      4.93 o 
   8   4   3     2038.42     1808.48     31.11 o 
   9   4   3      266.53      289.51      8.41 o 
  10   4   3     1431.00     1323.33     25.02 o 
  11   4   3      992.95      952.66     19.61 o 
  12   4   3     2292.27     2295.73     41.82 o 
  13   4   3      142.07      160.68      7.81 o 
  14   4   3      397.93      412.80     12.36 o 
  15   4   3      519.06      502.13     13.82 o 
  16   4   3      578.86      573.12     15.82 o 
  17   4   3      174.51      173.88      9.45 o 
  18   4   3     1053.33     1031.80     23.99 o 
  19   4   3      189.57      172.73     10.15 o 
  20   4   3     1304.74     1204.94     28.03 o 
  21   4   3       27.59       18.10      9.25 o 
  22   4   3      476.18      474.41     18.52 o 
  23   4   3      418.61      409.51     18.71 o 
  24   4   3      163.46      167.88     14.64 o 
  25   4   3       44.28       26.06     12.96 o 
  26   4   3       32.25       21.32     13.43 o 
   0   5   3     9351.48     9656.42    228.91 o 
   1   5   3     5666.28     5434.82     98.30 o 
   2   5   3     2723.09     2873.09     50.96 o 
   3   5   3     2160.17     2104.07     38.60 o 
   4   5   3      406.29      457.60     13.82 o 
   5   5   3     1318.20     1299.50     27.51 o 
   6   5   3      487.35      502.30     13.69 o 
   7   5   3      818.58      854.95     20.03 o 
   8   5   3      582.56      590.65     14.17 o 
   9   5   3      117.37      127.91      6.43 o 
  10   5   3      247.60      232.42      9.80 o 
  11   5   3      101.58       80.98      7.44 o 
  12   5   3      178.13      191.40      9.55 o 
  13   5   3     1409.06     1286.73     28.26 o 
  14   5   3       60.96       61.09      8.23 o 
  15   5   3       43.59       45.85      8.27 o 
  16   5   3      398.48      409.83     15.87 o 
  17   5   3     1933.42     1882.15     41.46 o 
  18   5   3      148.72      135.00     11.60 o 
  19   5   3      335.01      335.63     15.43 o 
  20   5   3       12.55       10.78      9.33 o 
  21   5   3      251.36      253.70     14.60 o 
  22   5   3      243.38      225.39     14.20 o 
  23   5   3      307.38      318.43     17.36 o 
  24   5   3      387.59      406.52     21.50 o 
  25   5   3      959.46      932.36     61.19 o 
   1   6   3      729.99      738.04     17.64 o 
   2   6   3      363.36      350.89     11.14 o 
   3   6   3       58.23       64.45      6.47 o 
   4   6   3     1038.04     1057.09     22.99 o 
   5   6   3      551.00      557.13     15.02 o 
   6   6   3      740.18      700.16     17.14 o 
   7   6   3      105.56      103.82      7.30 o 
   8   6   3      106.99      134.62      7.67 o 
   9   6   3      760.81      801.79     22.05 o 
  10   6   3       27.62       27.66      7.61 o 
  11   6   3      107.91       84.47      8.86 o 
  12   6   3      761.60      774.80     21.33 o 
  13   6   3       62.83       48.99      9.32 o 
  14   6   3     2228.45     2164.98     45.54 o 
  15   6   3      239.69      228.67     14.74 o 
  16   6   3     1055.62     1043.87     27.85 o 
  17   6   3      106.85      114.33     10.85 o 
  18   6   3     1221.58     1171.90     33.04 o 
  19   6   3       46.37       32.87     11.21 o 
  20   6   3      596.40      575.79     23.25 o 
  21   6   3        2.27        2.79     11.03 o 
  22   6   3        1.98       -4.12     11.08 o 
  23   6   3        6.44       12.93     12.23 o 
  24   6   3      340.34      349.14     19.84 o 
   0   7   3      245.03      261.26     15.06 o 
   1   7   3     1690.37     1608.27     32.87 o 
   2   7   3      280.33      271.55     12.21 o 
   3   7   3     2158.75     2053.38     41.55 o 
   4   7   3      646.24      620.12     16.88 o 
   5   7   3      161.91      160.65     11.59 o 
   6   7   3      191.01      196.41      9.76 o 
   7   7   3     1395.88     1341.47     30.02 o 
   8   7   3      385.42      368.54     15.30 o 
   9   7   3     1215.92     1186.88     28.24 o 
  10   7   3      141.80      140.23     10.32 o 
  11   7   3      302.15      270.32     12.83 o 
  12   7   3       32.02       32.03     10.47 o 
  13   7   3      296.27      279.62     15.88 o 
  14   7   3      136.30      121.61     12.79 o 
  15   7   3      114.86       94.78     13.65 o 
  16   7   3       97.93       96.20     12.59 o 
  17   7   3       10.31        7.91     10.71 o 
  18   7   3      497.53      504.77     21.12 o 
  19   7   3      369.89      387.29     18.85 o 
  20   7   3       63.31       66.45     13.35 o 
  21   7   3      437.07      412.50     20.61 o 
  22   7   3       38.04       45.77     13.62 o 
   1   8   3       69.32       75.14      8.53 o 
   2   8   3       38.45       49.84      8.93 o 
   3   8   3      171.82      197.53     10.41 o 
   4   8   3       91.05       96.10      8.67 o 
   5   8   3       49.66       61.28      8.08 o 
   6   8   3       44.90       50.42      9.18 o 
   7   8   3      280.95      255.06     15.14 o 
   8   8   3      850.06      826.42     26.02 o 
   9   8   3      962.34      917.08     28.50 o 
  10   8   3     1255.28     1272.82     35.21 o 
  11   8   3      213.38      190.92     14.46 o 
  12   8   3      585.97      544.17     21.26 o 
  13   8   3      141.07      131.82     13.89 o 
  14   8   3      693.46      680.42     24.82 o 
  15   8   3      246.82      243.37     19.84 o 
  16   8   3      561.48      550.04     22.54 o 
  17   8   3       98.97      108.94     14.13 o 
  18   8   3      306.92      267.10     17.95 o 
  19   8   3      124.29      129.92     15.31 o 
  20   8   3      387.43      423.96     24.14 o 
   0   9   3      816.82      848.03     40.27 o 
   1   9   3      302.63      304.72     16.83 o 
   2   9   3       85.22       97.22     10.43 o 
   3   9   3      656.78      722.92     22.55 o 
   4   9   3      566.26      567.75     20.51 o 
   5   9   3     3185.79     3179.58     70.37 o 
   6   9   3      158.58      161.89     13.61 o 
   7   9   3      568.29      537.58     21.47 o 
   8   9   3      334.05      358.02     17.72 o 
   9   9   3      185.96      167.99     14.67 o 
  10   9   3       38.61       24.59     11.44 o 
  11   9   3       56.80       49.64     12.13 o 
  12   9   3      149.37      170.25     14.97 o 
  13   9   3       74.79       70.86     13.28 o 
  14   9   3       19.74       30.06     12.52 o 
  15   9   3       16.30        6.79     12.72 o 
  16   9   3      276.16      287.55     18.89 o 
  17   9   3      402.61      403.33     23.53 o 
   1  10   3      103.72      103.22     13.02 o 
   2  10   3      151.73      153.67     14.18 o 
   3  10   3       94.37      113.19     14.98 o 
   4  10   3      317.85      298.88     19.46 o 
   5  10   3      465.32      474.03     23.42 o 
   6  10   3      164.02      173.42     16.91 o 
   7  10   3      213.12      228.91     18.51 o 
   8  10   3      615.12      632.74     24.61 o 
   9  10   3       98.31       91.70     13.66 o 
  10  10   3      528.41      515.10     27.27 o 
  11  10   3      144.75      145.75     15.56 o 
  12  10   3     1138.04     1164.74     41.78 o 
  13  10   3      390.59      400.30     20.96 o 
  14  10   3      193.82      204.22     20.26 o 
   0  11   3     1748.12     1782.01     67.21 o 
   1  11   3     1766.37     1760.46     52.34 o 
   2  11   3      100.98      123.98     16.65 o 
   3  11   3      196.74      221.76     19.21 o 
   4  11   3       92.55       91.48     16.35 o 
   5  11   3      164.21      196.38     18.33 o 
   6  11   3       55.89       41.66     15.19 o 
   7  11   3      298.10      324.40     21.81 o 
   8  11   3       90.29       86.07     17.07 o 
   2   0   4    11896.48    12677.20    299.98 o 
   4   0   4     2310.22     2173.59     50.27 o 
   6   0   4      364.80      419.82     15.67 o 
   8   0   4     2042.53     2153.58     51.51 o 
  10   0   4     4761.66     4859.52    103.81 o 
  12   0   4      670.27      649.97     18.83 o 
  14   0   4       90.39       79.08      7.55 o 
  16   0   4     1219.98     1224.40     34.72 o 
  18   0   4     1374.41     1374.68     37.53 o 
  20   0   4      655.80      652.70     22.34 o 
  22   0   4      314.71      333.84     22.46 o 
  24   0   4      131.03      145.63     16.56 o 
  26   0   4     2898.66     3000.74    126.67 o 
  28   0   4     2813.32     2914.25     96.43 o 
   1   1   4     3568.32     3539.77     57.25 o 
   2   1   4      283.88      292.56      6.86 o 
   3   1   4     3287.65     3344.30     51.85 o 
   4   1   4      246.65      272.42      6.57 o 
   5   1   4      242.43      197.26      6.08 o 
   6   1   4     4701.63     5127.22     80.54 o 
   7   1   4      841.61      809.40     18.94 o 
   8   1   4      655.78      741.70     14.40 o 
   9   1   4      792.15      767.45     15.10 o 
  10   1   4      810.29      862.49     17.34 o 
  11   1   4      997.54      887.75     16.77 o 
  12   1   4      573.55      575.35     12.97 o 
  13   1   4      625.55      476.13     11.09 o 
  14   1   4      433.34      468.36     11.34 o 
  15   1   4     4098.79     4011.25     62.71 o 
  16   1   4      142.94      153.51      7.10 o 
  17   1   4     1238.04     1232.14     23.03 o 
  18   1   4      311.72      285.29      9.85 o 
  19   1   4      719.34      761.15     17.51 o 
  20   1   4      198.17      206.15     10.11 o 
  21   1   4      334.44      315.15     13.46 o 
  22   1   4       14.64       15.54      8.88 o 
  23   1   4      299.05      322.37     16.40 o 
  24   1   4      437.24      463.39     18.02 o 
  25   1   4      182.70      188.45     13.50 o 
  26   1   4      162.69      146.77     14.73 o 
  27   1   4       40.43       43.05     12.75 o 
  28   1   4       74.52       77.66     15.79 o 
   0   2   4    12080.60    11758.17    274.83 o 
   1   2   4      606.03      597.01     11.60 o 
   2   2   4       89.60       42.72      3.21 o 
   3   2   4     6569.72     6954.17    116.28 o 
   4   2   4     1634.84     1605.15     30.75 o 
   5   2   4      926.41      912.08     18.87 o 
   6   2   4     8835.15     8901.40    145.82 o 
   7   2   4      557.49      559.32     11.50 o 
   8   2   4     1001.39     1015.86     19.43 o 
   9   2   4      136.68      126.96      5.80 o 
  10   2   4      223.57      234.97      9.76 o 
  11   2   4     2435.73     2438.08     41.05 o 
  12   2   4      993.56     1008.30     20.21 o 
  13   2   4      509.03      521.92     12.96 o 
  14   2   4       81.74       96.42      7.38 o 
  15   2   4       57.98       52.07      5.90 o 
  16   2   4      157.98      176.54      8.27 o 
  17   2   4      378.65      367.53     12.36 o 
  18   2   4       13.44        9.74      6.59 o 
  19   2   4      234.47      218.87     10.60 o 
  20   2   4     1223.98     1196.33     26.12 o 
  21   2   4        0.11       -1.72      6.81 o 
  22   2   4     1532.31     1474.80     34.52 o 
  23   2   4       55.19       49.58      9.78 o 
  24   2   4     2136.84     2167.48     52.45 o 
  25   2   4       69.44       74.30     12.33 o 
  26   2   4      603.06      611.55     24.34 o 
  27   2   4       30.00       41.34     12.81 o 
  28   2   4      148.80      195.29     19.33 o 
   1   3   4     3535.50     4038.77     61.86 o 
   2   3   4      117.19      139.50      4.65 o 
   3   3   4       25.46       41.23      3.24 o 
   4   3   4      264.30      278.51      9.10 o 
   5   3   4      156.99      120.66      5.42 o 
   6   3   4     1001.51     1158.70     21.84 o 
   7   3   4     2413.19     2165.62     37.60 o 
   8   3   4      298.81      264.52      8.33 o 
   9   3   4     4103.43     3925.55     66.87 o 
  10   3   4      162.99      162.08      6.22 o 
  11   3   4     4074.71     3940.88     63.77 o 
  12   3   4      734.14      708.90     15.41 o 
  13   3   4     3373.70     3440.62     57.98 o 
  14   3   4      419.57      400.36     11.49 o 
  15   3   4      150.18      155.27      7.92 o 
  16   3   4      261.75      263.18     10.38 o 
  17   3   4     1066.95     1039.21     25.27 o 
  18   3   4       81.95       77.15      8.63 o 
  19   3   4     2195.19     2090.16     39.98 o 
  20   3   4      704.17      680.41     20.83 o 
  21   3   4      561.63      539.01     18.41 o 
  22   3   4      220.12      222.78     12.77 o 
  23   3   4      293.57      296.64     16.06 o 
  24   3   4       63.51       49.68     13.40 o 
  25   3   4       10.52       -6.29     12.45 o 
  26   3   4      184.46      217.29     18.73 o 
  27   3   4       31.99       11.35     14.25 o 
   0   4   4     1410.19     1373.26     35.55 o 
   1   4   4     1099.59     1129.73     20.38 o 
   2   4   4     4444.47     4368.75     69.83 o 
   3   4   4       97.19      104.97      6.23 o 
   4   4   4     4745.56     4685.82     78.32 o 
   5   4   4     2051.27     2217.84     37.62 o 
   6   4   4     1096.59     1015.63     21.48 o 
   7   4   4      306.58      330.42     10.71 o 
   8   4   4     2007.81     1934.88     37.66 o 
   9   4   4      340.45      342.07      9.73 o 
  10   4   4      448.71      432.58     11.81 o 
  11   4   4      627.94      602.23     14.39 o 
  12   4   4       27.43       26.18      5.24 o 
  13   4   4       31.53       28.97      5.52 o 
  14   4   4      216.22      190.90      8.72 o 
  15   4   4      422.45      379.50     12.10 o 
  16   4   4      765.08      728.81     17.88 o 
  17   4   4      121.44      141.16     10.14 o 
  18   4   4      840.35      830.69     21.54 o 
  19   4   4      102.32       92.37     10.69 o 
  20   4   4     1035.09     1057.34     28.45 o 
  21   4   4       80.01       81.00     10.80 o 
  22   4   4      912.52      954.05     27.38 o 
  23   4   4      234.70      215.25     15.73 o 
  24   4   4      655.08      659.43     24.66 o 
  25   4   4       40.83       30.77     12.69 o 
  26   4   4      788.42      793.43     31.13 o 
   1   5   4     1990.20     1960.26     37.16 o 
   2   5   4     2367.29     2444.88     48.44 o 
   3   5   4      806.34      712.30     15.37 o 
   4   5   4      529.59      536.78     13.15 o 
   5   5   4      588.62      586.55     14.47 o 
   6   5   4      947.33      976.30     20.22 o 
   7   5   4     3868.22     3855.57     63.23 o 
   8   5   4      874.72      796.74     18.71 o 
   9   5   4     1701.14     1677.60     34.37 o 
  10   5   4      254.45      258.08     10.57 o 
  11   5   4     1525.87     1496.89     30.35 o 
  12   5   4      666.79      597.57     17.24 o 
  13   5   4     1538.18     1431.59     30.91 o 
  14   5   4      760.31      749.49     19.92 o 
  15   5   4     5006.80     4738.67     86.05 o 
  16   5   4      190.53      187.94     11.31 o 
  17   5   4     1206.00     1131.32     27.39 o 
  18   5   4      277.57      262.79     12.98 o 
  19   5   4      362.32      350.99     14.87 o 
  20   5   4      268.94      273.32     13.77 o 
  21   5   4      249.51      260.43     15.80 o 
  22   5   4      737.30      754.54     25.66 o 
  23   5   4      446.30      452.88     24.25 o 
  24   5   4      225.48      191.23     17.94 o 
  25   5   4      271.19      293.97     23.47 o 
   0   6   4     2666.16     2729.10     74.45 o 
   1   6   4      372.38      355.94     11.52 o 
   2   6   4     4576.72     4343.77     77.48 o 
   3   6   4      664.86      685.10     17.65 o 
   4   6   4     1773.84     1747.88     33.55 o 
   5   6   4      834.79      885.50     21.25 o 
   6   6   4     1116.62     1102.08     24.60 o 
   7   6   4      302.01      269.08     11.10 o 
   8   6   4      138.70      154.84      9.82 o 
   9   6   4      227.67      267.04     12.03 o 
  10   6   4     1323.48     1171.77     28.80 o 
  11   6   4      327.85      275.39     12.91 o 
  12   6   4      484.59      471.47     16.69 o 
  13   6   4      157.75      139.31     10.99 o 
  14   6   4      395.82      412.91     16.07 o 
  15   6   4       13.29       16.29      8.99 o 
  16   6   4      118.97      105.85     11.18 o 
  17   6   4       95.97       93.38     11.05 o 
  18   6   4      844.58      814.36     24.62 o 
  19   6   4      291.99      282.78     15.01 o 
  20   6   4      240.48      216.96     15.90 o 
  21   6   4       30.05       14.30     11.25 o 
  22   6   4      251.56      254.61     18.34 o 
  23   6   4       81.11       82.58     18.23 o 
  24   6   4      543.19      583.44     29.59 o 
   1   7   4      138.92      157.89      9.31 o 
   2   7   4     1106.93     1130.75     25.13 o 
   3   7   4     1432.43     1419.52     30.75 o 
   4   7   4      446.93      425.17     13.80 o 
   5   7   4     1542.60     1601.61     33.37 o 
   6   7   4      535.20      556.46     15.99 o 
   7   7   4     1020.66     1011.57     25.79 o 
   8   7   4      276.13      295.25     13.70 o 
   9   7   4      698.71      717.00     21.17 o 
  10   7   4      471.88      449.09     16.85 o 
  11   7   4     3489.67     3305.96     67.46 o 
  12   7   4      509.43      495.61     17.66 o 
  13   7   4     1846.36     1747.64     39.06 o 
  14   7   4      125.85      104.69     14.50 o 
  15   7   4     1302.28     1262.37     35.17 o 
  16   7   4      308.16      333.46     18.17 o 
  17   7   4      993.77      914.91     30.18 o 
  18   7   4       77.31       67.91     12.75 o 
  19   7   4     1116.87     1086.19     33.70 o 
  20   7   4      112.73       99.77     14.12 o 
  21   7   4      494.61      493.74     23.33 o 
  22   7   4       68.01       85.69     14.68 o 
   0   8   4     1768.69     1773.39     51.75 o 
   1   8   4      666.98      662.66     19.27 o 
   2   8   4     2017.83     2053.24     40.09 o 
   3   8   4       22.29       32.34      8.20 o 
   4   8   4      796.89      821.20     21.79 o 
   5   8   4      566.37      542.32     16.72 o 
   6   8   4     1144.42     1128.07     28.52 o 
   7   8   4      272.47      295.26     13.91 o 
   8   8   4     1027.10     1041.81     29.74 o 
   9   8   4      200.18      197.55     14.51 o 
  10   8   4      127.98      161.15     17.65 o 
  11   8   4       55.96       58.88     11.90 o 
  12   8   4       22.15       23.75     11.14 o 
  13   8   4      117.33      125.45     13.62 o 
  14   8   4      145.30      133.26     14.02 o 
  15   8   4      347.23      334.39     19.98 o 
  16   8   4      391.49      334.60     18.62 o 
  17   8   4      291.35      275.56     17.69 o 
  18   8   4        6.51       15.89     12.44 o 
  19   8   4      135.47      139.83     15.92 o 
  20   8   4      308.84      315.31     19.69 o 
   1   9   4      106.12      104.79      9.68 o 
   2   9   4       48.38       52.56     10.03 o 
   3   9   4       30.35       33.69      9.90 o 
   4   9   4      306.96      307.90     16.69 o 
   5   9   4      389.11      398.92     18.33 o 
   6   9   4      272.21      290.61     16.43 o 
   7   9   4     1615.18     1638.35     42.60 o 
   8   9   4      772.15      755.35     25.81 o 
   9   9   4     2270.55     2143.50     52.89 o 
  10   9   4      293.75      303.36     17.58 o 
  11   9   4      946.09      957.98     30.09 o 
  12   9   4      234.52      234.90     16.90 o 
  13   9   4      760.66      787.52     28.27 o 
  14   9   4      154.96      133.24     15.37 o 
  15   9   4     1080.50     1048.29     32.84 o 
  16   9   4      273.46      261.85     18.43 o 
  17   9   4      566.77      582.14     25.45 o 
   0  10   4      202.13      241.55     23.45 o 
   1  10   4      464.63      459.29     20.81 o 
   2  10   4     1067.27     1077.82     35.06 o 
   3  10   4      572.04      505.96     24.32 o 
   4  10   4      859.98      835.65     31.38 o 
   5  10   4      202.56      233.01     21.33 o 
   6  10   4      474.97      462.33     20.74 o 
   7  10   4        6.03       -2.34     11.56 o 
   8  10   4      100.64      102.63     14.24 o 
   9  10   4       75.81       88.41     14.38 o 
  10  10   4       63.11       65.50     13.68 o 
  11  10   4        0.88        9.55     12.58 o 
  12  10   4      242.65      211.60     17.47 o 
  13  10   4      136.07      154.39     16.61 o 
   1  11   4      237.83      233.36     22.15 o 
   2  11   4      179.95      200.83     18.82 o 
   3  11   4      207.91      229.88     19.58 o 
   4  11   4      101.84      105.64     17.07 o 
   5  11   4      244.39      265.71     20.62 o 
   6  11   4       69.82       99.40     17.31 o 
   2   0   5     1145.96     1273.17     32.27 o 
   4   0   5     6657.88     6908.73    131.68 o 
   6   0   5     6654.36     6763.42    158.81 o 
   8   0   5     7798.84     7740.17    183.78 o 
  10   0   5     1386.80     1241.76     30.74 o 
  12   0   5     3155.88     3198.37     67.94 o 
  14   0   5     4889.75     4910.32    108.48 o 
  16   0   5     6241.52     6238.52    136.57 o 
  18   0   5     1637.16     1672.01     49.50 o 
  20   0   5      712.36      714.83     33.28 o 
  22   0   5      243.42      229.17     18.79 o 
  24   0   5     1761.49     1708.17     53.80 o 
  26   0   5      216.01      215.67     19.92 o 
  28   0   5      199.34      157.71     28.94 o 
   0   1   5     4219.80     4905.17    103.94 o 
   1   1   5    15753.14    16218.94    264.32 o 
   2   1   5      889.75      799.97     14.73 o 
   3   1   5     7894.15     7710.28    123.44 o 
   4   1   5      463.52      471.75      9.24 o 
   5   1   5     6082.42     5917.83     93.01 o 
   6   1   5      529.17      572.65     11.85 o 
   7   1   5     2218.71     2200.96     36.86 o 
   8   1   5     1769.14     1806.24     31.30 o 
   9   1   5     1882.73     1883.81     35.11 o 
  10   1   5     1240.70     1216.29     22.29 o 
  11   1   5      549.19      544.33     12.79 o 
  12   1   5     1673.21     1753.08     31.21 o 
  13   1   5       71.76       87.14      5.83 o 
  14   1   5      456.21      486.40     12.44 o 
  15   1   5      406.87      415.84     11.56 o 
  16   1   5      832.24      866.05     17.72 o 
  17   1   5      918.67      941.45     20.59 o 
  18   1   5      102.44      110.25      7.82 o 
  19   1   5     1152.55     1134.84     25.61 o 
  20   1   5     1026.98     1032.20     24.82 o 
  21   1   5     1466.54     1491.53     32.44 o 
  22   1   5       85.17      102.61     10.16 o 
  23   1   5     1303.52     1314.22     30.80 o 
  24   1   5      132.58      144.75     13.67 o 
  25   1   5     1840.21     1880.61     46.69 o 
  26   1   5       56.94       58.01     12.93 o 
  27   1   5     1141.00     1255.95     56.90 o 
   1   2   5      385.49      362.30      7.90 o 
   2   2   5     7203.93     7524.90    112.51 o 
   3   2   5      186.82      227.26      8.06 o 
   4   2   5      708.34      653.33     13.67 o 
   5   2   5      337.07      316.62      9.00 o 
   6   2   5     2914.32     2894.02     47.95 o 
   7   2   5     1210.34     1221.80     24.17 o 
   8   2   5     1777.72     1661.85     29.89 o 
   9   2   5      945.38      977.60     18.64 o 
  10   2   5     7685.29     7796.74    121.09 o 
  11   2   5      153.12      124.43      5.99 o 
  12   2   5     7334.01     7344.95    117.69 o 
  13   2   5     1347.75     1375.04     25.80 o 
  14   2   5     2124.13     2197.76     39.81 o 
  15   2   5      327.31      323.27     10.27 o 
  16   2   5      964.58      958.06     19.89 o 
  17   2   5      749.64      716.14     21.21 o 
  18   2   5     1911.33     1852.34     36.11 o 
  19   2   5      596.87      608.85     17.03 o 
  20   2   5     1958.65     1922.62     41.93 o 
  21   2   5       24.77       28.17     10.23 o 
  22   2   5     1154.25     1155.41     32.61 o 
  23   2   5      103.23      101.36     12.49 o 
  24   2   5       24.98       13.41     10.59 o 
  25   2   5      352.65      390.39     20.39 o 
  26   2   5      567.03      607.53     23.78 o 
  27   2   5        5.47       -2.01     13.72 o 
   0   3   5     1245.84     1294.63     35.60 o 
   1   3   5     3343.54     3187.36     56.37 o 
   2   3   5      472.91      516.55     13.36 o 
   3   3   5     8737.09     8453.83    139.20 o 
   4   3   5     2604.28     2812.27     50.46 o 
   5   3   5     4884.14     5046.74     87.71 o 
   6   3   5      354.00      388.83     10.66 o 
   7   3   5     3973.83     3821.74     64.48 o 
   8   3   5      221.98      207.91      7.77 o 
   9   3   5      878.09      888.37     19.71 o 
  10   3   5      854.79      899.60     18.79 o 
  11   3   5      226.83      209.15      7.56 o 
  12   3   5      826.73      883.93     19.00 o 
  13   3   5      373.21      373.02     12.35 o 
  14   3   5       44.94       48.77      5.79 o 
  15   3   5      198.87      201.89     10.37 o 
  16   3   5      308.62      314.69     11.44 o 
  17   3   5      117.25      137.23      9.82 o 
  18   3   5      130.50      139.10     10.13 o 
  19   3   5     1289.43     1286.38     30.33 o 
  20   3   5      174.13      172.10     12.79 o 
  21   3   5      928.06      907.47     26.98 o 
  22   3   5       22.98       15.81     12.25 o 
  23   3   5     2369.88     2368.00     60.73 o 
  24   3   5       21.82        6.85     12.50 o 
  25   3   5      786.30      844.23     32.92 o 
  26   3   5       43.17       40.70     14.91 o 
  27   3   5      860.36      876.16     34.25 o 
   1   4   5      235.65      210.57      6.77 o 
   2   4   5     1804.63     1871.62     31.95 o 
   3   4   5     2313.39     2410.14     44.14 o 
   4   4   5      766.90      760.24     17.74 o 
   5   4   5       25.08       26.78      5.15 o 
   6   4   5     3948.22     3905.94     69.01 o 
   7   4   5     2205.41     2296.29     43.29 o 
   8   4   5     4893.62     4932.87     85.12 o 
   9   4   5     1128.31     1153.39     22.83 o 
  10   4   5     4105.59     4076.55     67.63 o 
  11   4   5      204.48      195.53      7.90 o 
  12   4   5      733.19      767.24     17.23 o 
  13   4   5      329.73      300.31     10.52 o 
  14   4   5     3469.40     3299.69     57.72 o 
  15   4   5     1113.47     1017.70     26.15 o 
  16   4   5     2842.98     2694.44     57.58 o 
  17   4   5      121.25      161.39     12.68 o 
  18   4   5     1469.99     1417.73     33.83 o 
  19   4   5       75.60       76.76     10.36 o 
  20   4   5      395.09      428.24     16.50 o 
  21   4   5      176.05      181.00     14.50 o 
  22   4   5      120.36      111.47     13.84 o 
  23   4   5      421.63      434.59     20.27 o 
  24   4   5      119.08      138.56     15.16 o 
  25   4   5       77.97       63.28     13.95 o 
  26   4   5      309.12      318.03     19.62 o 
   0   5   5      520.49      477.77     20.44 o 
   1   5   5     2547.83     2349.52     41.66 o 
   2   5   5     1580.02     1665.42     31.35 o 
   3   5   5     1699.70     1588.60     27.95 o 
   4   5   5       72.10       75.75      5.93 o 
   5   5   5     1166.83     1084.20     23.64 o 
   6   5   5      260.39      245.41      9.67 o 
   7   5   5     1408.99     1420.12     29.20 o 
   8   5   5      295.19      279.21     10.76 o 
   9   5   5     1568.27     1516.59     30.50 o 
  10   5   5      783.16      752.26     19.29 o 
  11   5   5      205.20      248.57     10.81 o 
  12   5   5      149.45      151.14      9.92 o 
  13   5   5      281.36      284.56     12.29 o 
  14   5   5       20.90       22.56      8.25 o 
  15   5   5      597.75      554.88     20.02 o 
  16   5   5      853.06      812.58     22.14 o 
  17   5   5     1034.03     1013.53     26.65 o 
  18   5   5       33.54       24.72      9.43 o 
  19   5   5      591.42      605.88     20.37 o 
  20   5   5      313.76      346.11     16.21 o 
  21   5   5      702.05      714.37     24.80 o 
  22   5   5      151.23      159.09     14.96 o 
  23   5   5      153.02      144.50     15.00 o 
  24   5   5      136.13      130.19     17.09 o 
  25   5   5      797.32      814.58     30.91 o 
   1   6   5      451.91      420.18     15.98 o 
   2   6   5     1014.43     1031.20     23.64 o 
   3   6   5      346.49      332.27     11.66 o 
   4   6   5     1577.43     1511.38     30.62 o 
   5   6   5      355.00      346.52     12.17 o 
   6   6   5      173.21      168.19      8.42 o 
   7   6   5      102.60      105.28      8.24 o 
   8   6   5     1400.22     1366.35     28.16 o 
   9   6   5      264.34      234.77     11.11 o 
  10   6   5     1755.96     1698.06     35.58 o 
  11   6   5     1917.76     1909.02     39.16 o 
  12   6   5     5333.08     5120.02     89.75 o 
  13   6   5      196.37      208.95     11.61 o 
  14   6   5     2987.40     2957.60     55.33 o 
  15   6   5        7.47        7.45      8.58 o 
  16   6   5      791.26      743.91     24.90 o 
  17   6   5      527.34      535.91     18.00 o 
  18   6   5      437.58      424.56     17.40 o 
  19   6   5      537.75      545.00     26.39 o 
  20   6   5      218.49      196.94     15.88 o 
  21   6   5       45.29       44.96     13.57 o 
  22   6   5      398.30      408.73     26.01 o 
  23   6   5       24.73       39.65     16.29 o 
   0   7   5      639.43      643.07     26.60 o 
   1   7   5     1027.24     1029.17     23.16 o 
   2   7   5       50.30       47.29      7.84 o 
   3   7   5      966.44      935.62     22.69 o 
   4   7   5       54.87       47.67      7.86 o 
   5   7   5     1128.56     1155.64     25.56 o 
   6   7   5     1173.94     1134.41     29.13 o 
   7   7   5      313.53      319.22     14.00 o 
   8   7   5       87.35       88.38     10.08 o 
   9   7   5      555.80      540.21     18.04 o 
  10   7   5      184.13      163.11     11.80 o 
  11   7   5      190.38      190.76     12.45 o 
  12   7   5      250.34      226.67     13.24 o 
  13   7   5       89.97       75.73     10.49 o 
  14   7   5        8.08        8.63      9.00 o 
  15   7   5       35.44       38.47      9.81 o 
  16   7   5        6.33       21.38     10.98 o 
  17   7   5       93.63       70.36     12.95 o 
  18   7   5       40.67       55.72     12.48 o 
  19   7   5      167.11      152.87     15.44 o 
  20   7   5      326.48      345.30     20.22 o 
  21   7   5      265.19      254.93     20.10 o 
   1   8   5       55.05       53.18      8.89 o 
   2   8   5      118.12      140.79     10.08 o 
   3   8   5        9.59       14.01      7.88 o 
   4   8   5      107.39      124.67     10.06 o 
   5   8   5      220.11      215.64     12.94 o 
   6   8   5     1578.51     1520.07     35.28 o 
   7   8   5      261.46      250.34     13.54 o 
   8   8   5     1724.55     1645.87     38.12 o 
   9   8   5      261.51      284.50     17.13 o 
  10   8   5     1264.05     1183.57     34.36 o 
  11   8   5       18.60       18.01     10.94 o 
  12   8   5      560.10      521.58     21.22 o 
  13   8   5      389.78      391.36     19.56 o 
  14   8   5      359.15      327.42     18.31 o 
  15   8   5      809.43      841.57     28.76 o 
  16   8   5     1238.62     1243.67     35.81 o 
  17   8   5      401.34      369.16     20.11 o 
  18   8   5     1405.52     1394.64     43.03 o 
  19   8   5       86.76       97.65     15.13 o 
   0   9   5       53.26       48.49     13.34 o 
   1   9   5     1022.08     1045.39     26.11 o 
   2   9   5      498.67      507.24     16.98 o 
   3   9   5      400.31      421.17     19.57 o 
   4   9   5       76.71       73.65     12.72 o 
   5   9   5      883.75      922.68     29.13 o 
   6   9   5       76.49       73.20     12.36 o 
   7   9   5      109.96      115.57     14.94 o 
   8   9   5      156.25      177.37     14.80 o 
   9   9   5        4.27      -16.88     10.66 o 
  10   9   5      113.91      128.03     14.15 o 
  11   9   5      163.79      148.89     14.73 o 
  12   9   5       34.33       11.09     11.74 o 
  13   9   5       16.59       -1.94     11.66 o 
  14   9   5       68.13       69.05     14.09 o 
  15   9   5      220.17      243.19     18.16 o 
  16   9   5       46.44       43.84     14.33 o 
   1  10   5       44.79       23.84     12.96 o 
   2  10   5      132.32      127.06     15.87 o 
   3  10   5      300.10      297.59     20.02 o 
   4  10   5      690.71      746.34     26.09 o 
   5  10   5       94.63       81.20     13.83 o 
   6  10   5      699.25      711.45     26.29 o 
   7  10   5      144.75      136.88     15.02 o 
   8  10   5      366.25      410.46     20.59 o 
   9  10   5      159.91      174.32     16.19 o 
  10  10   5      314.64      329.78     19.69 o 
  11  10   5      364.89      401.52     21.34 o 
  12  10   5      595.23      607.62     25.64 o 
   0  11   5      437.55      468.63     40.20 o 
   1  11   5      554.53      578.47     35.42 o 
   2  11   5      137.27      132.68     17.68 o 
   3  11   5      460.31      520.02     29.47 o 
   4  11   5      390.04      381.42     23.19 o 
   0   0   6    56844.36    57083.93   1840.41 o 
   2   0   6    21058.80    22118.03    520.53 o 
   4   0   6     6015.93     5886.27    125.75 o 
   6   0   6     3515.29     3396.43     77.33 o 
   8   0   6     4240.24     4162.29    104.10 o 
  10   0   6      885.95      961.81     38.23 o 
  12   0   6      243.62      247.95      9.87 o 
  14   0   6      408.36      421.22     29.34 o 
  16   0   6     1556.26     1521.06     51.32 o 
  18   0   6     1951.27     1995.16     73.02 o 
  20   0   6     1910.43     1969.21     55.66 o 
  22   0   6     2714.97     2703.97     72.81 o 
  24   0   6     1417.38     1520.99     85.51 o 
  26   0   6     1915.23     1943.95     70.02 o 
   1   1   6      380.86      396.58      9.38 o 
   2   1   6     3157.68     3375.65     54.18 o 
   3   1   6     2868.15     2976.69     48.02 o 
   4   1   6     1775.70     1942.41     32.32 o 
   5   1   6     4919.21     5053.11     80.11 o 
   6   1   6     2376.91     2701.57     44.38 o 
   7   1   6     3976.51     4182.20     68.03 o 
   8   1   6     1125.22     1184.80     21.72 o 
   9   1   6     4081.82     4063.01     65.34 o 
  10   1   6      867.02      886.26     17.66 o 
  11   1   6     3672.78     3680.91     60.27 o 
  12   1   6      894.90      880.39     17.93 o 
  13   1   6     6490.47     6445.66    103.65 o 
  14   1   6      687.36      676.69     15.56 o 
  15   1   6     3241.43     3231.75     54.62 o 
  16   1   6       58.27       63.51      7.41 o 
  17   1   6     2543.44     2465.79     46.35 o 
  18   1   6       22.67       33.17      7.65 o 
  19   1   6     1021.39     1015.12     24.40 o 
  20   1   6       97.51      106.86      9.77 o 
  21   1   6      564.43      583.68     17.81 o 
  22   1   6      209.95      213.73     13.47 o 
  23   1   6      278.62      312.68     15.43 o 
  24   1   6      389.34      427.83     18.15 o 
  25   1   6      185.32      234.53     16.14 o 
  26   1   6       29.03       23.85     12.68 o 
  27   1   6      195.10      178.40     18.33 o 
   0   2   6     6306.98     6618.10    140.27 o 
   1   2   6       26.07        8.72      3.30 o 
   2   2   6    10844.58    11064.71    173.05 o 
   3   2   6     2263.53     2384.96     38.19 o 
   4   2   6    18453.68    18977.43    310.79 o 
   5   2   6     1350.84     1428.55     28.71 o 
   6   2   6     6156.71     6309.74    108.40 o 
   7   2   6       81.61       79.13      5.55 o 
   8   2   6     3482.96     3624.54     62.54 o 
   9   2   6      198.32      204.89      9.50 o 
  10   2   6      298.07      282.17      8.30 o 
  11   2   6     1057.31     1091.65     21.09 o 
  12   2   6      151.24      146.51      6.69 o 
  13   2   6      409.87      414.20     11.32 o 
  14   2   6      934.44      934.36     22.72 o 
  15   2   6       84.39       72.74      6.32 o 
  16   2   6      744.37      696.67     16.48 o 
  17   2   6      660.05      598.65     16.67 o 
  18   2   6     1290.66     1224.44     30.31 o 
  19   2   6      107.68      126.09     11.06 o 
  20   2   6     1320.79     1280.60     32.08 o 
  21   2   6      251.02      225.47     18.03 o 
  22   2   6     1837.49     1876.17     45.29 o 
  23   2   6      702.94      703.61     25.44 o 
  24   2   6     1378.17     1496.55     38.52 o 
  25   2   6       66.74       59.74     14.86 o 
  26   2   6     1689.57     1671.36     46.91 o 
  27   2   6      307.57      334.83     22.23 o 
   1   3   6     3151.10     3078.42     58.17 o 
   2   3   6      351.30      285.62      9.10 o 
   3   3   6      352.69      348.49     15.39 o 
   4   3   6     1503.35     1624.94     29.93 o 
   5   3   6     1231.27     1369.91     25.56 o 
   6   3   6     1047.28     1042.30     21.17 o 
   7   3   6     2263.04     2166.22     37.00 o 
   8   3   6     1517.41     1622.64     28.98 o 
   9   3   6     8688.98     8787.89    146.00 o 
  10   3   6      273.95      297.13      9.93 o 
  11   3   6     3908.39     3925.16     69.76 o 
  12   3   6      408.16      400.85     12.44 o 
  13   3   6     2442.51     2392.66     46.94 o 
  14   3   6      157.31      138.23      8.95 o 
  15   3   6     2065.41     2006.40     42.28 o 
  16   3   6      260.73      245.77     11.34 o 
  17   3   6     2464.99     2452.46     50.50 o 
  18   3   6       61.26       45.34      9.61 o 
  19   3   6     1653.82     1604.64     38.89 o 
  20   3   6       86.55       71.04     13.14 o 
  21   3   6     1119.83     1124.35     35.27 o 
  22   3   6      345.07      371.43     20.20 o 
  23   3   6       31.19       13.62     12.88 o 
  24   3   6      159.75      150.48     16.75 o 
  25   3   6      138.36      142.35     17.02 o 
  26   3   6        3.61        8.49     14.48 o 
   0   4   6     7963.43     7677.44    184.67 o 
   1   4   6      561.81      551.09     13.13 o 
   2   4   6     3765.42     3750.45     66.28 o 
   3   4   6      138.35      130.89      8.55 o 
   4   4   6     6407.86     6414.99    108.68 o 
   5   4   6       21.87       18.98      3.97 o 
   6   4   6     5436.14     5425.68     91.88 o 
   7   4   6     1827.60     1812.57     34.68 o 
   8   4   6     3811.37     3960.13     74.70 o 
   9   4   6      499.93      553.18     14.13 o 
  10   4   6      337.51      386.72     11.69 o 
  11   4   6      501.62      485.52     13.83 o 
  12   4   6      115.85      125.86      9.49 o 
  13   4   6      516.16      461.04     20.11 o 
  14   4   6     1419.10     1290.62     30.50 o 
  15   4   6       60.80       38.08      8.87 o 
  16   4   6      205.19      156.58     11.41 o 
  17   4   6      859.52      782.74     28.29 o 
  18   4   6     1505.54     1446.49     34.01 o 
  19   4   6      416.32      410.61     18.84 o 
  20   4   6      927.05      948.78     28.43 o 
  21   4   6      248.52      225.13     15.50 o 
  22   4   6     1187.80     1220.07     34.58 o 
  23   4   6      212.59      205.22     16.47 o 
  24   4   6      815.73      787.71     27.82 o 
  25   4   6      168.94      183.99     20.64 o 
   1   5   6      367.37      363.84      9.76 o 
   2   5   6       63.54       79.08      4.92 o 
   3   5   6       94.50       88.00      6.96 o 
   4   5   6     1034.56     1074.05     25.08 o 
   5   5   6     2764.50     2794.38     51.10 o 
   6   5   6      636.21      595.86     16.50 o 
   7   5   6     1758.24     1797.31     34.79 o 
   8   5   6      367.18      319.94     11.64 o 
   9   5   6     1005.39     1038.96     24.75 o 
  10   5   6       69.64       70.14      8.09 o 
  11   5   6     2497.04     2400.50     45.95 o 
  12   5   6      832.34      769.80     20.32 o 
  13   5   6     3421.03     3326.78     66.00 o 
  14   5   6      775.16      727.88     23.71 o 
  15   5   6     1595.35     1547.58     35.73 o 
  16   5   6      119.41       95.31     10.73 o 
  17   5   6     1673.16     1681.25     42.28 o 
  18   5   6      445.00      404.41     16.56 o 
  19   5   6       64.30       57.23     11.72 o 
  20   5   6      318.31      323.52     17.56 o 
  21   5   6      475.36      467.06     21.08 o 
  22   5   6       66.74       66.10     13.51 o 
  23   5   6      229.46      222.77     17.14 o 
  24   5   6      146.46      170.04     16.65 o 
   0   6   6     7870.40     7903.17    196.15 o 
   1   6   6      385.33      381.72     13.05 o 
   2   6   6     3256.38     3174.94     57.46 o 
   3   6   6      687.15      653.86     17.43 o 
   4   6   6     2055.65     2042.36     40.21 o 
   5   6   6      138.04      147.73      8.79 o 
   6   6   6     1224.30     1227.71     28.05 o 
   7   6   6      112.99      103.57      8.72 o 
   8   6   6      398.07      412.93     15.80 o 
   9   6   6      423.33      394.52     14.20 o 
  10   6   6      472.46      499.92     15.97 o 
  11   6   6      503.10      491.97     16.18 o 
  12   6   6      128.87      155.48     11.38 o 
  13   6   6      610.94      587.66     18.44 o 
  14   6   6      129.14      137.20     10.74 o 
  15   6   6       29.47       28.59      9.17 o 
  16   6   6      577.24      602.92     20.26 o 
  17   6   6      334.06      325.99     15.37 o 
  18   6   6     1000.48      990.89     27.87 o 
  19   6   6        7.32       24.45     10.52 o 
  20   6   6      605.66      583.71     23.41 o 
  21   6   6      560.20      557.68     23.37 o 
  22   6   6      740.94      734.57     32.93 o 
  23   6   6      146.71      129.18     19.94 o 
   1   7   6      251.47      274.07     12.06 o 
   2   7   6      145.57      150.88     10.14 o 
   3   7   6     1213.18     1238.31     27.58 o 
   4   7   6       70.83       86.62      8.96 o 
   5   7   6      267.48      279.94     13.54 o 
   6   7   6      244.70      222.87     12.63 o 
   7   7   6      522.80      505.77     18.01 o 
   8   7   6      182.93      201.54     12.60 o 
   9   7   6     1642.28     1637.15     37.93 o 
  10   7   6      380.72      345.96     15.42 o 
  11   7   6     1187.07     1236.69     31.31 o 
  12   7   6       63.61       69.04     11.06 o 
  13   7   6     1221.34     1220.11     31.75 o 
  14   7   6      105.01       85.08     11.38 o 
  15   7   6      567.43      563.47     22.33 o 
  16   7   6      391.03      407.65     17.97 o 
  17   7   6      494.59      482.30     21.86 o 
  18   7   6       57.93       70.91     14.53 o 
  19   7   6      653.57      646.88     28.04 o 
  20   7   6       94.78       97.95     18.08 o 
  21   7   6      564.88      579.61     33.97 o 
   0   8   6      748.01      738.52     29.60 o 
   1   8   6      492.92      472.34     16.33 o 
   2   8   6     1881.93     1918.20     39.47 o 
   3   8   6      381.11      442.23     15.79 o 
   4   8   6     1783.36     1804.46     40.13 o 
   5   8   6      595.01      529.29     19.08 o 
   6   8   6      376.55      384.02     16.18 o 
   7   8   6      201.41      200.98     13.12 o 
   8   8   6      504.21      551.82     19.68 o 
   9   8   6      797.46      759.93     22.83 o 
  10   8   6      316.31      307.51     15.49 o 
  11   8   6      156.26      142.14     14.10 o 
  12   8   6       42.58       59.37     12.53 o 
  13   8   6      240.36      244.46     16.60 o 
  14   8   6       49.45       44.99     12.70 o 
  15   8   6      106.96       94.11     14.30 o 
  16   8   6       91.30      108.56     14.73 o 
  17   8   6      210.54      232.32     17.59 o 
  18   8   6       28.05       26.50     13.40 o 
   1   9   6       76.44       80.04     10.13 o 
   2   9   6      108.53      110.09     11.63 o 
   3   9   6        2.04       -1.17      9.15 o 
   4   9   6      200.26      194.93     13.26 o 
   5   9   6      724.51      741.94     31.63 o 
   6   9   6      669.15      696.46     25.20 o 
   7   9   6      651.30      642.09     24.09 o 
   8   9   6       76.59       69.32     12.84 o 
   9   9   6     1147.60     1156.67     33.91 o 
  10   9   6      194.36      197.22     16.19 o 
  11   9   6      193.06      197.98     16.40 o 
  12   9   6      120.77      124.68     14.99 o 
  13   9   6      448.56      464.74     22.45 o 
  14   9   6      228.38      299.03     19.92 o 
  15   9   6      830.44      840.08     30.21 o 
   0  10   6      487.37      521.67     39.62 o 
   1  10   6      249.35      255.03     19.15 o 
   2  10   6      325.08      373.50     21.37 o 
   3  10   6      154.15      129.97     14.57 o 
   4  10   6      628.89      639.89     25.18 o 
   5  10   6      345.26      335.41     19.34 o 
   6  10   6      406.55      461.06     21.39 o 
   7  10   6      300.38      303.42     18.80 o 
   8  10   6      497.57      477.93     22.68 o 
   9  10   6      354.97      326.08     20.13 o 
  10  10   6        6.05        3.60     13.01 o 
  11  10   6      189.11      208.02     17.95 o 
   2   0   7    12612.62    13021.04    304.00 o 
   4   0   7     2146.40     2232.48     50.28 o 
   6   0   7     1436.87     1427.42     37.72 o 
   8   0   7     6350.57     6181.19    147.50 o 
  10   0   7     3493.24     3387.03     83.51 o 
  12   0   7    10473.49    10596.70    252.66 o 
  14   0   7     7553.50     7382.71    180.46 o 
  16   0   7     2549.91     2457.11     64.32 o 
  18   0   7      743.70      803.76     30.75 o 
  20   0   7      429.26      365.46     30.17 o 
  22   0   7     1967.34     1942.12     66.07 o 
  24   0   7     1185.48     1168.60     48.20 o 
  26   0   7       22.20        6.43     18.36 o 
   0   1   7     1337.99     1477.79     34.97 o 
   1   1   7     4052.49     3958.16     63.08 o 
   2   1   7      729.22      680.63     14.37 o 
   3   1   7     3779.18     3480.36     58.64 o 
   4   1   7      202.62      234.70      9.93 o 
   5   1   7     2433.52     2391.97     40.67 o 
   6   1   7       56.24       51.98      4.24 o 
   7   1   7      407.78      376.49      9.10 o 
   8   1   7     1296.88     1311.84     23.71 o 
   9   1   7     2503.42     2468.87     42.43 o 
  10   1   7      705.67      690.50     14.86 o 
  11   1   7      956.38      933.81     18.87 o 
  12   1   7      879.40      929.59     18.87 o 
  13   1   7      148.39      162.96      8.44 o 
  14   1   7      557.15      572.76     16.64 o 
  15   1   7      539.35      557.86     15.17 o 
  16   1   7      371.82      386.85     13.20 o 
  17   1   7     1315.86     1313.32     29.32 o 
  18   1   7      525.73      508.38     15.91 o 
  19   1   7     1227.94     1252.44     30.57 o 
  20   1   7      473.15      456.69     17.40 o 
  21   1   7     1310.28     1373.98     33.55 o 
  22   1   7      509.03      476.70     18.56 o 
  23   1   7     1010.30      999.27     28.16 o 
  24   1   7      126.92      120.73     12.87 o 
  25   1   7     1048.99     1102.08     33.42 o 
  26   1   7       80.22       51.78     14.81 o 
   1   2   7       63.01       77.48      4.61 o 
   2   2   7     1572.99     1661.68     27.89 o 
   3   2   7     4503.62     4926.16     74.26 o 
   4   2   7     1562.83     1541.63     27.14 o 
   5   2   7     3069.23     3316.38     57.53 o 
   6   2   7     5696.03     5511.27     94.15 o 
   7   2   7       25.98       33.85      4.99 o 
   8   2   7     6690.82     6712.72    115.61 o 
   9   2   7      699.26      680.94     14.49 o 
  10   2   7     6769.00     6600.09    109.25 o 
  11   2   7      885.64      895.18     18.93 o 
  12   2   7     3694.80     3509.75     58.27 o 
  13   2   7      350.97      339.80     11.33 o 
  14   2   7     3308.77     3295.87     64.10 o 
  15   2   7       64.46       78.62      8.90 o 
  16   2   7     3372.60     3269.12     63.67 o 
  17   2   7      315.91      307.03     13.82 o 
  18   2   7     4571.96     4436.67     85.64 o 
  19   2   7      501.65      503.07     17.98 o 
  20   2   7     1412.99     1448.06     33.64 o 
  21   2   7      171.96      167.66     12.52 o 
  22   2   7      100.53      114.26     12.78 o 
  23   2   7       54.17       44.63     11.66 o 
  24   2   7        9.43       23.90     13.37 o 
  25   2   7       35.72       20.78     14.21 o 
  26   2   7      246.85      226.47     19.62 o 
   0   3   7      168.94      190.86     15.18 o 
   1   3   7     4498.72     4258.46     74.03 o 
   2   3   7      348.16      316.35      8.85 o 
   3   3   7     3014.49     3002.49     54.45 o 
   4   3   7     1794.27     1780.60     31.76 o 
   5   3   7     6167.04     6078.89     96.08 o 
   6   3   7      317.09      285.60      9.09 o 
   7   3   7     5394.30     5422.94     87.85 o 
   8   3   7      263.32      251.57      8.57 o 
   9   3   7      327.21      302.40     10.69 o 
  10   3   7      110.26      126.71      7.45 o 
  11   3   7      850.97      941.29     20.92 o 
  12   3   7      137.53      141.76      8.18 o 
  13   3   7       14.00       26.74      6.35 o 
  14   3   7      161.44      155.86      8.96 o 
  15   3   7      377.45      369.10     12.73 o 
  16   3   7      786.37      787.52     29.94 o 
  17   3   7      680.16      677.81     25.18 o 
  18   3   7      381.36      356.57     19.08 o 
  19   3   7      635.53      564.77     24.28 o 
  20   3   7       22.43       25.48     11.60 o 
  21   3   7      545.51      545.62     24.62 o 
  22   3   7      216.15      212.10     17.27 o 
  23   3   7     1932.49     2013.06     54.86 o 
  24   3   7       38.47       23.00     13.82 o 
  25   3   7      891.53      879.70     34.52 o 
   1   4   7       47.99       46.92      5.12 o 
   2   4   7     1277.33     1225.06     24.30 o 
   3   4   7     1893.27     1841.34     34.88 o 
   4   4   7     2090.26     2109.64     39.91 o 
   5   4   7      122.17      114.74      6.50 o 
   6   4   7     2139.39     2070.58     40.57 o 
   7   4   7      249.81      251.73     12.93 o 
   8   4   7     1847.10     1781.63     34.35 o 
   9   4   7       61.21       80.87      6.64 o 
  10   4   7     5676.33     5693.67    108.06 o 
  11   4   7     2077.69     1949.50     40.35 o 
  12   4   7     2982.09     2892.00     56.70 o 
  13   4   7      209.03      219.23     11.91 o 
  14   4   7     4256.72     4077.69     77.19 o 
  15   4   7      515.85      441.12     15.82 o 
  16   4   7     1688.08     1637.46     40.06 o 
  17   4   7      612.89      586.08     22.17 o 
  18   4   7     1809.56     1779.03     44.43 o 
  19   4   7        1.94        5.00     10.50 o 
  20   4   7     1260.31     1260.11     35.89 o 
  21   4   7       10.47        8.27     11.23 o 
  22   4   7      687.53      676.21     32.69 o 
  23   4   7      150.21      157.47     15.92 o 
  24   4   7        5.78        4.81     12.38 o 
   0   5   7     2720.04     2692.43     70.48 o 
   1   5   7     5291.19     5273.59     90.84 o 
   2   5   7      107.47      111.59      6.37 o 
   3   5   7     6788.39     6718.46    122.86 o 
   4   5   7      259.96      251.18     10.79 o 
   5   5   7     1729.53     1709.51     37.10 o 
   6   5   7      483.36      462.01     14.67 o 
   7   5   7      755.75      699.57     20.20 o 
   8   5   7     1238.49     1167.11     27.99 o 
   9   5   7     1297.56     1232.40     27.86 o 
  10   5   7      698.18      705.16     20.66 o 
  11   5   7      967.12      945.14     24.58 o 
  12   5   7      317.38      327.36     14.00 o 
  13   5   7       22.48       24.05      8.63 o 
  14   5   7       44.40       49.29      9.61 o 
  15   5   7      464.55      461.08     17.44 o 
  16   5   7      430.79      439.81     16.77 o 
  17   5   7      145.59      153.85     13.66 o 
  18   5   7      313.96      330.53     17.03 o 
  19   5   7     1386.33     1399.95     37.34 o 
  20   5   7      305.30      311.82     17.62 o 
  21   5   7     1265.46     1274.28     36.00 o 
  22   5   7      103.38       85.55     14.04 o 
  23   5   7      612.52      589.42     24.99 o 
   1   6   7       56.22       49.64      9.19 o 
   2   6   7      407.04      435.11     14.47 o 
   3   6   7      188.24      195.13     10.22 o 
   4   6   7     1798.57     1699.54     36.74 o 
   5   6   7      141.81      141.96      9.76 o 
   6   6   7     1475.33     1480.55     33.86 o 
   7   6   7      599.06      567.34     17.63 o 
   8   6   7     2556.08     2579.35     52.16 o 
   9   6   7      161.82      147.63     10.86 o 
  10   6   7     2216.91     2102.68     45.07 o 
  11   6   7      982.61      946.00     24.94 o 
  12   6   7     1135.89     1079.53     28.47 o 
  13   6   7      437.11      400.76     16.06 o 
  14   6   7     1786.86     1780.70     39.88 o 
  15   6   7      461.88      459.01     17.30 o 
  16   6   7     2076.40     2059.95     45.74 o 
  17   6   7       29.30       27.25     11.43 o 
  18   6   7      337.26      329.69     17.87 o 
  19   6   7       64.84       64.22     12.80 o 
  20   6   7      357.64      346.40     18.87 o 
  21   6   7      337.84      307.02     19.08 o 
  22   6   7      125.90      119.42     15.24 o 
   0   7   7      749.21      759.82     35.01 o 
   1   7   7     5256.41     5289.71    101.85 o 
   2   7   7      496.93      467.98     17.06 o 
   3   7   7     2036.84     1990.17     42.29 o 
   4   7   7      240.16      264.67     13.76 o 
   5   7   7     2201.17     2233.13     47.64 o 
   6   7   7      517.43      544.28     18.72 o 
   7   7   7     1155.57     1060.44     28.21 o 
   8   7   7      481.60      448.33     15.62 o 
   9   7   7      448.96      461.64     19.56 o 
  10   7   7      102.33      102.25     10.10 o 
  11   7   7      246.78      265.26     15.06 o 
  12   7   7       13.43        5.00      8.99 o 
  13   7   7       77.57       92.45     11.16 o 
  14   7   7       46.53       34.39     10.20 o 
  15   7   7       90.10       87.77     12.04 o 
  16   7   7      413.91      399.44     17.56 o 
  17   7   7      725.23      742.73     26.11 o 
  18   7   7       20.55        8.56     15.43 o 
  19   7   7      790.98      757.79     45.83 o 
  20   7   7       36.59       11.27     21.99 o 
   1   8   7      115.94      112.64     11.44 o 
   2   8   7      238.43      251.13     14.04 o 
   3   8   7      771.96      803.81     24.16 o 
   4   8   7      170.80      186.40     12.98 o 
   5   8   7      817.93      756.30     23.38 o 
   6   8   7      767.14      782.84     23.76 o 
   7   8   7      384.19      394.88     18.75 o 
   8   8   7      512.35      544.49     21.50 o 
   9   8   7      454.08      453.77     18.05 o 
  10   8   7      880.28      902.30     26.70 o 
  11   8   7      180.18      166.52     13.53 o 
  12   8   7     2635.60     2678.98     57.24 o 
  13   8   7      126.97      139.15     14.77 o 
  14   8   7      303.03      284.56     22.06 o 
  15   8   7      177.96      169.92     16.94 o 
  16   8   7      294.06      273.01     20.35 o 
  17   8   7      271.18      283.98     20.49 o 
   0   9   7       32.31       47.49     13.87 o 
   1   9   7     1091.72     1103.75     31.34 o 
   2   9   7      163.52      170.97     13.38 o 
   3   9   7     1618.21     1729.73     41.30 o 
   4   9   7      661.99      688.25     22.87 o 
   5   9   7     2088.36     2082.05     46.57 o 
   6   9   7      656.36      679.13     22.70 o 
   7   9   7     1141.36     1131.41     34.33 o 
   8   9   7      388.88      371.76     20.87 o 
   9   9   7      458.21      461.30     21.40 o 
  10   9   7        5.98       -0.24     11.75 o 
  11   9   7        7.29       10.83     12.21 o 
  12   9   7       72.10       95.44     14.86 o 
  13   9   7      212.58      214.65     17.27 o 
  14   9   7       12.72       12.12     12.95 o 
   1  10   7       29.45       18.44     13.63 o 
   2  10   7      100.28       93.21     14.27 o 
   3  10   7       91.38       89.34     14.04 o 
   4  10   7       23.56       15.74     15.36 o 
   5  10   7       20.47       25.14     12.81 o 
   6  10   7      387.96      437.14     23.59 o 
   7  10   7      259.41      265.33     18.82 o 
   8  10   7      308.43      302.43     19.58 o 
   9  10   7      148.96      177.03     17.24 o 
   0   0   8     5657.02     5527.23    169.80 o 
   2   0   8     1967.32     1727.20     47.92 o 
   4   0   8     1967.81     1826.09     44.10 o 
   6   0   8     6078.05     5823.10    138.37 o 
   8   0   8     3268.04     3396.85     83.46 o 
  10   0   8     3509.40     3399.08     83.51 o 
  12   0   8      760.46      730.87     31.16 o 
  14   0   8       66.03       81.14     12.11 o 
  16   0   8     3442.91     3331.38     85.65 o 
  18   0   8     1930.40     1978.49     62.02 o 
  20   0   8      829.02      839.72     39.65 o 
  22   0   8      227.24      239.77     22.95 o 
  24   0   8     1345.11     1402.55     55.17 o 
  26   0   8      349.11      381.34     29.73 o 
   1   1   8      275.69      274.89      8.13 o 
   2   1   8      453.27      528.02     12.01 o 
   3   1   8     1622.73     1563.00     27.96 o 
   4   1   8      990.30     1016.15     19.34 o 
   5   1   8     2174.79     2274.74     38.02 o 
   6   1   8      514.44      516.35     12.02 o 
   7   1   8     5314.73     5271.17     84.59 o 
   8   1   8      168.53      152.63      6.07 o 
   9   1   8     5562.22     5521.80     94.36 o 
  10   1   8     1330.92     1311.70     26.32 o 
  11   1   8     8946.29     9069.55    150.55 o 
  12   1   8     2021.23     2053.47     39.14 o 
  13   1   8     5806.19     5846.61    100.44 o 
  14   1   8       11.19       -5.12      6.27 o 
  15   1   8     2933.13     2911.32     63.65 o 
  16   1   8      364.60      376.79     14.76 o 
  17   1   8      728.13      748.71     23.25 o 
  18   1   8      233.39      214.45     12.60 o 
  19   1   8     1103.46     1050.73     28.11 o 
  20   1   8      687.97      677.06     21.51 o 
  21   1   8      347.77      350.08     16.07 o 
  22   1   8      292.31      304.38     17.26 o 
  23   1   8      241.50      231.87     16.46 o 
  24   1   8       14.15        3.13     11.59 o 
  25   1   8      394.68      381.23     20.54 o 
  26   1   8       91.74       91.15     17.15 o 
   0   2   8     1422.95     1431.53     35.06 o 
   1   2   8       10.89       13.20      3.65 o 
   2   2   8     8117.46     7819.22    118.90 o 
   3   2   8      141.68      154.98      5.83 o 
   4   2   8     4764.15     4643.67     71.49 o 
   5   2   8     1008.68      969.64     18.49 o 
   6   2   8      687.60      661.57     15.40 o 
   7   2   8       26.56       19.11      5.18 o 
   8   2   8     1882.48     1847.74     34.34 o 
   9   2   8     2301.18     2276.70     41.61 o 
  10   2   8       65.31       65.33      7.28 o 
  11   2   8      710.65      740.81     17.61 o 
  12   2   8      318.33      317.24     12.26 o 
  13   2   8       73.01       70.10      8.41 o 
  14   2   8      333.71      314.98     13.22 o 
  15   2   8      491.49      506.38     18.04 o 
  16   2   8      192.85      185.64     11.76 o 
  17   2   8      718.20      680.95     20.96 o 
  18   2   8      195.98      222.25     13.01 o 
  19   2   8      495.23      491.19     17.81 o 
  20   2   8      800.68      858.75     24.97 o 
  21   2   8      116.23      102.16     11.64 o 
  22   2   8     1045.63     1104.80     33.25 o 
  23   2   8      507.71      512.60     23.87 o 
  24   2   8      851.05      870.82     33.43 o 
  25   2   8      114.85       77.54     18.11 o 
   1   3   8      248.23      245.30      9.31 o 
   2   3   8      311.79      311.82      9.40 o 
   3   3   8      334.36      330.76      9.33 o 
   4   3   8      705.65      747.92     24.37 o 
   5   3   8     1953.77     1979.07     36.55 o 
   6   3   8      571.35      588.87     14.25 o 
   7   3   8     5328.38     5202.68     85.13 o 
   8   3   8      313.00      302.40      9.78 o 
   9   3   8     4583.21     4557.69     73.08 o 
  10   3   8       93.57       89.26      7.86 o 
  11   3   8     2561.86     2519.53     48.84 o 
  12   3   8        5.24        1.93      5.84 o 
  13   3   8     1862.99     1941.87     42.46 o 
  14   3   8      346.13      344.74     14.23 o 
  15   3   8     4592.58     4567.44     86.62 o 
  16   3   8      648.05      675.82     22.62 o 
  17   3   8     3491.26     3432.06     80.02 o 
  18   3   8      496.63      490.75     25.23 o 
  19   3   8     1529.27     1500.62     42.75 o 
  20   3   8      662.61      681.18     26.43 o 
  21   3   8      389.51      356.90     20.95 o 
  22   3   8       53.10       68.48     14.31 o 
  23   3   8        0.16      -13.40     13.01 o 
  24   3   8       40.12       36.22     14.70 o 
  25   3   8      228.88      227.74     19.86 o 
   0   4   8     8016.12     8066.44    193.05 o 
   1   4   8     1361.01     1336.19     26.04 o 
   2   4   8     2014.53     2061.47     39.04 o 
   3   4   8     2336.37     2321.10     42.77 o 
   4   4   8     2432.26     2427.89     44.42 o 
   5   4   8      392.60      410.18     11.86 o 
   6   4   8     1786.36     1728.77     38.03 o 
   7   4   8      940.13      930.10     20.55 o 
   8   4   8      993.81      971.05     22.85 o 
   9   4   8      282.14      276.25     12.99 o 
  10   4   8       67.06       53.98      8.25 o 
  11   4   8      243.04      247.15     12.08 o 
  12   4   8      357.68      315.39     13.23 o 
  13   4   8        9.23        9.72      7.62 o 
  14   4   8       17.55       13.89      9.51 o 
  15   4   8      137.75      130.86     12.53 o 
  16   4   8       30.02       25.21     10.56 o 
  17   4   8       66.50       54.26     11.44 o 
  18   4   8      273.56      252.16     16.10 o 
  19   4   8      173.23      175.70     14.42 o 
  20   4   8      529.80      519.09     22.63 o 
  21   4   8      255.22      249.61     16.84 o 
  22   4   8      595.13      567.33     23.77 o 
  23   4   8      447.87      463.63     21.98 o 
  24   4   8     1396.74     1423.41     41.48 o 
   1   5   8      186.32      167.11      7.96 o 
   2   5   8     1446.91     1438.73     31.71 o 
   3   5   8     3015.43     2994.55     58.87 o 
   4   5   8      904.40      955.28     24.20 o 
   5   5   8     2261.22     2205.14     54.56 o 
   6   5   8      165.76      155.83      9.95 o 
   7   5   8      336.63      328.76     13.35 o 
   8   5   8       62.64       94.60      9.32 o 
   9   5   8      556.47      556.79     18.14 o 
  10   5   8       80.85       79.39      9.57 o 
  11   5   8     3086.13     3074.62     61.76 o 
  12   5   8      172.06      166.85     11.66 o 
  13   5   8     2040.05     2028.54     42.89 o 
  14   5   8      217.07      220.48     12.75 o 
  15   5   8      449.86      450.13     19.32 o 
  16   5   8       78.91       94.63     12.53 o 
  17   5   8     1330.42     1323.99     36.44 o 
  18   5   8       40.90       42.63     11.65 o 
  19   5   8      597.48      575.53     22.49 o 
  20   5   8      741.09      749.04     26.42 o 
  21   5   8      559.04      531.11     25.16 o 
  22   5   8      791.61      787.01     28.51 o 
   0   6   8     1175.35     1174.05     45.66 o 
   1   6   8     1184.64     1122.44     35.91 o 
   2   6   8      652.47      715.66     23.69 o 
   3   6   8      935.32      925.14     28.67 o 
   4   6   8      185.35      186.82     11.33 o 
   5   6   8      400.58      408.87     14.85 o 
   6   6   8      941.19      938.20     24.30 o 
   7   6   8      438.54      432.93     16.01 o 
   8   6   8     1240.96     1178.06     28.78 o 
   9   6   8       19.23       29.37      9.04 o 
  10   6   8     1457.75     1354.85     32.55 o 
  11   6   8      165.79      131.60     11.31 o 
  12   6   8      183.49      185.82     12.51 o 
  13   6   8       22.80       17.69      9.42 o 
  14   6   8       54.58       51.21     10.19 o 
  15   6   8      289.76      288.56     16.58 o 
  16   6   8     1085.76     1103.24     32.74 o 
  17   6   8       97.52       82.35     13.09 o 
  18   6   8      473.30      476.50     24.84 o 
  19   6   8       62.00       64.89     13.45 o 
  20   6   8      774.54      758.62     28.91 o 
  21   6   8      295.74      334.16     19.85 o 
   1   7   8      297.58      288.72     15.32 o 
   2   7   8     1100.86     1069.37     30.30 o 
   3   7   8      602.75      585.98     21.55 o 
   4   7   8      209.95      234.29     14.51 o 
   5   7   8      162.73      130.24     12.93 o 
   6   7   8       20.80       25.34     10.49 o 
   7   7   8     1331.19     1356.55     35.76 o 
   8   7   8      182.38      188.87     14.24 o 
   9   7   8     1623.29     1589.15     37.14 o 
  10   7   8      521.50      514.49     28.56 o 
  11   7   8      908.48      942.19     25.65 o 
  12   7   8       14.79       14.15      9.63 o 
  13   7   8      514.64      527.68     19.89 o 
  14   7   8        0.63       -0.73      9.74 o 
  15   7   8     1482.11     1447.84     35.34 o 
  16   7   8      170.71      146.52     14.42 o 
  17   7   8      171.87      176.59     18.45 o 
  18   7   8      137.39      138.54     15.21 o 
  19   7   8      100.13       95.34     17.73 o 
   0   8   8       98.27       99.10     18.81 o 
   1   8   8      234.80      222.51     14.99 o 
   2   8   8      739.99      769.95     25.79 o 
   3   8   8      139.51      136.02     13.23 o 
   4   8   8     1293.87     1258.49     35.08 o 
   5   8   8     1115.24     1087.85     31.18 o 
   6   8   8     1300.54     1230.90     35.34 o 
   7   8   8      157.90      158.22     13.92 o 
   8   8   8      438.84      461.07     20.14 o 
   9   8   8      687.84      677.29     24.00 o 
  10   8   8       65.38       73.84     12.57 o 
  11   8   8       68.26       68.27     12.59 o 
  12   8   8       34.58       24.59     11.73 o 
  13   8   8       70.25       67.95     13.24 o 
  14   8   8       84.43       89.53     15.78 o 
  15   8   8      263.12      283.01     19.96 o 
  16   8   8       74.86       81.38     18.50 o 
   1   9   8        4.38        7.66     11.22 o 
   2   9   8      115.83      120.30     13.68 o 
   3   9   8       77.71       92.42     13.38 o 
   4   9   8       96.72      115.72     13.76 o 
   5   9   8       20.74       29.66     11.98 o 
   6   9   8       96.29       95.69     13.71 o 
   7   9   8      106.40      105.19     14.18 o 
   8   9   8       92.39       86.26     15.35 o 
   9   9   8      528.27      571.08     26.07 o 
  10   9   8       97.42      117.48     16.41 o 
  11   9   8      717.50      710.50     33.66 o 
  12   9   8      172.17      161.51     18.05 o 
  13   9   8      852.61      828.29     32.62 o 
   0  10   8     2418.04     2589.73     86.08 o 
   1  10   8      967.49     1005.56     35.31 o 
   2  10   8      779.05      821.79     32.39 o 
   3  10   8      415.86      397.06     22.71 o 
   4  10   8      654.95      744.55     30.85 o 
   5  10   8       23.54       24.31     14.67 o 
   6  10   8      142.22      151.02     18.22 o 
   7  10   8      260.71      259.19     30.88 o 
   2   0   9     3794.11     3860.08     94.37 o 
   4   0   9     1064.47     1142.44     27.84 o 
   6   0   9     2493.27     2646.95     69.60 o 
   8   0   9      424.72      400.40     17.40 o 
  10   0   9     1552.86     1514.67     37.74 o 
  12   0   9      838.48      787.86     26.66 o 
  14   0   9      870.15      829.40     27.74 o 
  16   0   9      464.62      448.18     24.93 o 
  18   0   9      384.09      386.54     25.67 o 
  20   0   9     1579.11     1717.38     59.43 o 
  22   0   9     1075.48     1058.19     46.44 o 
  24   0   9      661.48      678.20     36.65 o 
   0   1   9      930.10      939.31     24.76 o 
   1   1   9     3465.98     3427.32     56.17 o 
   2   1   9       50.39       40.78      4.65 o 
   3   1   9     4265.65     4256.18     68.27 o 
   4   1   9      949.67      966.61     19.03 o 
   5   1   9     2606.70     2647.44     45.87 o 
   6   1   9      504.46      480.19     11.62 o 
   7   1   9     3509.93     3523.26     57.78 o 
   8   1   9     3001.45     2944.74     52.56 o 
   9   1   9     2405.18     2402.50     43.76 o 
  10   1   9      952.47      905.47     21.18 o 
  11   1   9     1635.78     1621.98     30.90 o 
  12   1   9      137.53      121.24      9.37 o 
  13   1   9     1147.29     1116.95     27.04 o 
  14   1   9      921.05      893.20     23.86 o 
  15   1   9      123.44      112.88     10.42 o 
  16   1   9     1368.71     1434.53     33.01 o 
  17   1   9     1418.62     1392.19     33.24 o 
  18   1   9      151.40      151.03     11.54 o 
  19   1   9      529.75      559.42     19.44 o 
  20   1   9      317.02      296.96     16.70 o 
  21   1   9      588.96      606.26     29.55 o 
  22   1   9      111.51      110.86     13.89 o 
  23   1   9      879.08      915.82     30.10 o 
  24   1   9       21.22        3.65     12.48 o 
  25   1   9      798.91      917.41     34.54 o 
   1   2   9        3.97        3.87      3.85 o 
   2   2   9      653.13      679.53     14.00 o 
   3   2   9      304.44      290.37      8.31 o 
   4   2   9       72.42       80.94      5.03 o 
   5   2   9      519.30      518.64     12.36 o 
   6   2   9      535.56      562.83     13.03 o 
   7   2   9      414.24      447.06     12.65 o 
   8   2   9     1764.00     1843.33     34.51 o 
   9   2   9      502.46      471.58     19.03 o 
  10   2   9      423.52      376.76     14.18 o 
  11   2   9      931.18      894.46     27.03 o 
  12   2   9      589.32      591.00     17.86 o 
  13   2   9      345.51      348.39     13.73 o 
  14   2   9     1253.27     1250.24     29.63 o 
  15   2   9       78.41       86.97      9.81 o 
  16   2   9     1325.69     1354.26     31.69 o 
  17   2   9       31.85       24.80      9.10 o 
  18   2   9      636.12      662.55     20.63 o 
  19   2   9       86.42       77.83     10.86 o 
  20   2   9       63.46       56.72     11.83 o 
  21   2   9      131.87      127.63     14.14 o 
  22   2   9      287.24      277.07     19.64 o 
  23   2   9       61.19       60.78     15.73 o 
  24   2   9       49.50       34.63     16.93 o 
   0   3   9       48.70       61.42      7.09 o 
   1   3   9     5351.84     5504.63     84.40 o 
   2   3   9      110.33      109.00      6.39 o 
   3   3   9     4491.42     4503.63     75.99 o 
   4   3   9     3062.99     2993.21     50.02 o 
   5   3   9     6155.21     6084.44     95.99 o 
   6   3   9     1871.35     1829.73     32.54 o 
   7   3   9       66.99       75.91      6.48 o 
   8   3   9      221.26      231.42      8.92 o 
   9   3   9      290.77      295.28     10.00 o 
  10   3   9      103.93      133.11      8.05 o 
  11   3   9      230.90      193.67     10.76 o 
  12   3   9       54.64       63.14      8.47 o 
  13   3   9       86.18       90.27      9.71 o 
  14   3   9     1239.23     1218.51     32.46 o 
  15   3   9      470.25      438.58     18.49 o 
  16   3   9        4.40        5.98      9.90 o 
  17   3   9      420.03      429.27     19.60 o 
  18   3   9      242.01      237.59     16.72 o 
  19   3   9      102.98       82.59     13.93 o 
  20   3   9      173.14      171.26     18.91 o 
  21   3   9     1979.23     2015.81     62.55 o 
  22   3   9      160.86      155.37     17.03 o 
  23   3   9      540.95      542.44     25.84 o 
  24   3   9       18.28       17.34     14.36 o 
   1   4   9       86.12       81.91      9.24 o 
   2   4   9      159.64      188.12      8.50 o 
   3   4   9        9.34       12.68      5.53 o 
   4   4   9       65.39       72.37      7.02 o 
   5   4   9      327.80      338.99     14.76 o 
   6   4   9      350.75      336.67     12.31 o 
   7   4   9      433.39      399.23     15.20 o 
   8   4   9      620.87      601.15     19.30 o 
   9   4   9      346.06      357.00     13.77 o 
  10   4   9     1244.80     1278.62     29.58 o 
  11   4   9      337.99      344.67     13.82 o 
  12   4   9     1903.40     1832.09     44.98 o 
  13   4   9      757.93      680.96     23.29 o 
  14   4   9     1364.67     1368.72     37.22 o 
  15   4   9      138.03      111.95     15.19 o 
  16   4   9     1272.82     1248.02     35.69 o 
  17   4   9       15.87       19.94     10.71 o 
  18   4   9      903.52      917.66     30.43 o 
  19   4   9        6.70        7.36     11.12 o 
  20   4   9      196.42      195.52     15.75 o 
  21   4   9      460.04      443.42     22.01 o 
  22   4   9      368.94      366.74     19.78 o 
  23   4   9      439.65      416.80     22.13 o 
   0   5   9     3716.84     3779.65     93.40 o 
   1   5   9     2861.24     2918.96     58.51 o 
   2   5   9     3509.83     3436.84     65.06 o 
   3   5   9      985.64      988.52     24.94 o 
   4   5   9       55.91       65.29      8.42 o 
   5   5   9      389.00      425.07     15.74 o 
   6   5   9      130.32      136.64     10.31 o 
   7   5   9     1497.45     1510.75     37.54 o 
   8   5   9      271.59      267.99     12.94 o 
   9   5   9      522.66      557.62     18.29 o 
  10   5   9      478.04      449.10     16.43 o 
  11   5   9     1029.91     1020.63     26.23 o 
  12   5   9       10.97       13.02      8.48 o 
  13   5   9        1.15      -14.33      9.43 o 
  14   5   9      100.31      107.46     12.37 o 
  15   5   9      536.95      507.87     20.24 o 
  16   5   9       46.33       55.80     11.79 o 
  17   5   9      336.05      343.80     18.01 o 
  18   5   9       89.41       86.36     13.57 o 
  19   5   9      593.10      573.69     24.02 o 
  20   5   9      417.74      420.57     21.04 o 
  21   5   9      509.97      501.84     23.71 o 
   1   6   9       77.66       75.98     10.89 o 
   2   6   9      418.65      411.95     17.80 o 
   3   6   9       77.06       61.76     10.86 o 
   4   6   9     1845.96     1765.64     43.82 o 
   5   6   9      687.35      669.68     22.32 o 
   6   6   9     2050.24     1996.94     44.19 o 
   7   6   9      239.37      231.59     12.72 o 
   8   6   9      215.92      236.12     13.08 o 
   9   6   9      624.02      576.44     19.44 o 
  10   6   9     1176.37     1229.53     31.95 o 
  11   6   9        6.07        9.30      9.00 o 
  12   6   9      525.52      552.74     21.29 o 
  13   6   9       21.02       19.77     10.82 o 
  14   6   9      799.01      818.52     26.03 o 
  15   6   9      280.35      242.01     16.04 o 
  16   6   9      829.78      860.55     28.67 o 
  17   6   9        8.05       28.36     12.01 o 
  18   6   9      286.13      288.94     18.38 o 
  19   6   9      178.62      171.46     15.78 o 
  20   6   9     1371.85     1352.89     40.36 o 
   0   7   9      250.46      241.85     20.60 o 
   1   7   9      287.57      312.26     16.79 o 
   2   7   9      533.64      509.38     19.73 o 
   3   7   9      710.56      728.73     24.32 o 
   4   7   9      724.69      710.99     24.23 o 
   5   7   9     1136.60     1165.96     33.61 o 
   6   7   9      419.34      404.28     23.32 o 
   7   7   9     1448.94     1426.79     37.72 o 
   8   7   9      262.48      290.71     16.09 o 
   9   7   9       34.57       32.22     10.88 o 
  10   7   9       84.31       68.15     12.05 o 
  11   7   9      162.80      176.89     12.97 o 
  12   7   9      306.83      335.92     16.30 o 
  13   7   9        6.02       -0.29      9.67 o 
  14   7   9        3.59        9.46     11.76 o 
  15   7   9       76.57       84.75     13.44 o 
  16   7   9      240.47      246.70     18.81 o 
  17   7   9      168.36      189.87     16.61 o 
  18   7   9      394.05      433.14     21.59 o 
   1   8   9       75.45       61.93     11.87 o 
   2   8   9      127.10      117.22     13.29 o 
   3   8   9      116.32      122.75     13.40 o 
   4   8   9       14.39       14.72     11.01 o 
   5   8   9      379.80      390.67     18.89 o 
   6   8   9      828.80      798.97     27.23 o 
   7   8   9      107.73      137.82     13.94 o 
   8   8   9     1456.45     1508.96     39.40 o 
   9   8   9      697.68      666.41     24.47 o 
  10   8   9     1079.32     1069.88     32.80 o 
  11   8   9      168.06      182.34     15.60 o 
  12   8   9      998.25      963.43     31.22 o 
  13   8   9       67.30       53.90     13.47 o 
  14   8   9      539.64      578.61     26.94 o 
  15   8   9       34.07       36.63     17.48 o 
   0   9   9     1666.27     1802.19     64.84 o 
   1   9   9      819.90      840.43     28.26 o 
   2   9   9      203.15      207.23     16.16 o 
   3   9   9      801.36      873.11     29.72 o 
   4   9   9      320.71      311.36     18.12 o 
   5   9   9      163.44      193.17     16.14 o 
   6   9   9      116.16      136.25     15.05 o 
   7   9   9      130.73      143.50     15.44 o 
   8   9   9      365.67      372.49     19.97 o 
   9   9   9       34.97       22.69     14.45 o 
  10   9   9      206.16      209.60     19.23 o 
  11   9   9       45.93       32.65     16.47 o 
   1  10   9       31.17       43.70     13.80 o 
   2  10   9      384.20      421.92     21.51 o 
   0   0  10     1460.29     1379.78     51.53 o 
   2   0  10     4542.25     4468.85     96.22 o 
   4   0  10      366.12      367.50     12.65 o 
   6   0  10      729.07      704.75     24.64 o 
   8   0  10     4745.77     4648.96    117.56 o 
  10   0  10     3644.91     3559.39     91.60 o 
  12   0  10     1941.34     1857.43     52.47 o 
  14   0  10      655.06      607.02     38.36 o 
  16   0  10      576.56      548.33     28.15 o 
  18   0  10      696.27      643.37     36.71 o 
  20   0  10      738.87      752.48     41.17 o 
  22   0  10      787.98      867.35     44.55 o 
  24   0  10     1120.95     1185.44     51.55 o 
   1   1  10     1499.53     1433.91     25.07 o 
   2   1  10      490.85      531.43     12.82 o 
   3   1  10     1442.46     1380.89     25.37 o 
   4   1  10      399.73      393.51      9.92 o 
   5   1  10     1210.96     1215.53     23.87 o 
   6   1  10      708.56      724.42     17.45 o 
   7   1  10     1235.35     1205.17     24.66 o 
   8   1  10     1249.11     1200.89     25.27 o 
   9   1  10      157.56      167.84     10.90 o 
  10   1  10       18.89       19.40      7.36 o 
  11   1  10      145.45      142.24      9.75 o 
  12   1  10       14.00        2.63      7.74 o 
  13   1  10       29.95        9.05      7.94 o 
  14   1  10     1506.79     1429.21     33.51 o 
  15   1  10      993.82     1009.11     31.61 o 
  16   1  10      391.12      343.49     16.99 o 
  17   1  10      654.80      654.34     22.15 o 
  18   1  10      418.54      424.64     19.02 o 
  19   1  10     1307.31     1311.69     35.89 o 
  20   1  10       66.11       66.73     13.48 o 
  21   1  10      762.49      787.94     28.69 o 
  22   1  10      184.14      202.31     16.46 o 
  23   1  10      324.58      335.13     22.06 o 
  24   1  10        7.17       -1.94     14.57 o 
   0   2  10      709.01      711.30     20.84 o 
   1   2  10       89.38       75.80      5.41 o 
   2   2  10     2580.75     2654.24     43.18 o 
   3   2  10      426.90      380.44     10.07 o 
   4   2  10     3031.40     2958.10     48.69 o 
   5   2  10      873.94      891.59     20.04 o 
   6   2  10     3040.19     2964.74     52.38 o 
   7   2  10      351.57      326.76     12.51 o 
   8   2  10      136.88      141.30      9.40 o 
   9   2  10      148.33      125.52      9.43 o 
  10   2  10      374.65      345.99     13.60 o 
  11   2  10      547.92      533.22     17.17 o 
  12   2  10      168.69      163.00     10.88 o 
  13   2  10       14.44       12.06      8.26 o 
  14   2  10      901.78      868.75     23.79 o 
  15   2  10      351.19      342.30     14.81 o 
  16   2  10      169.88      162.70     11.59 o 
  17   2  10       35.41       30.50      9.32 o 
  18   2  10      600.58      642.88     20.82 o 
  19   2  10       91.77       99.57     13.03 o 
  20   2  10      721.91      683.64     27.44 o 
  21   2  10      297.96      289.77     20.17 o 
  22   2  10      398.01      394.42     22.62 o 
  23   2  10      151.97      154.02     18.31 o 
   1   3  10     1605.86     1544.35     32.05 o 
   2   3  10      293.98      314.12     10.15 o 
   3   3  10     1537.27     1502.20     28.52 o 
   4   3  10      102.62      113.19      7.15 o 
   5   3  10     1092.92     1068.28     21.01 o 
   6   3  10      131.94      124.30      7.55 o 
   7   3  10      196.29      210.23      8.99 o 
   8   3  10      104.00       84.04      6.97 o 
   9   3  10     1301.46     1241.62     26.76 o 
  10   3  10      238.82      232.01     10.83 o 
  11   3  10     4082.78     4019.86     78.14 o 
  12   3  10      189.92      185.73     13.30 o 
  13   3  10     2707.39     2658.66     60.27 o 
  14   3  10       80.27       96.02     11.61 o 
  15   3  10      960.85      997.55     29.49 o 
  16   3  10      159.98      168.69     13.99 o 
  17   3  10      565.55      543.37     21.86 o 
  18   3  10      653.98      603.30     22.97 o 
  19   3  10      924.13      903.96     30.60 o 
  20   3  10       20.34       -9.74     12.32 o 
  21   3  10        7.92        3.25     13.31 o 
  22   3  10       20.85       15.40     16.35 o 
  23   3  10      106.62       93.00     19.05 o 
   0   4  10     4189.96     4204.60    108.96 o 
   1   4  10     2383.04     2356.45     45.31 o 
   2   4  10     2066.79     2111.28     39.15 o 
   3   4  10      801.08      807.57     20.17 o 
   4   4  10      796.32      816.36     19.41 o 
   5   4  10      243.78      233.34     11.02 o 
   6   4  10     1353.86     1324.93     30.86 o 
   7   4  10       18.49       15.21      7.91 o 
   8   4  10     1132.69     1144.55     26.96 o 
   9   4  10      672.21      624.23     19.15 o 
  10   4  10      628.62      630.42     22.06 o 
  11   4  10      139.25      121.59     12.19 o 
  12   4  10       71.61       45.87     10.68 o 
  13   4  10      172.00      162.49     13.43 o 
  14   4  10      296.34      287.81     15.86 o 
  15   4  10      315.45      296.01     16.92 o 
  16   4  10      753.37      734.18     24.86 o 
  17   4  10       55.76       57.56     13.54 o 
  18   4  10       34.05       34.41     11.73 o 
  19   4  10       30.20       43.22     12.26 o 
  20   4  10      323.70      325.53     20.66 o 
  21   4  10       90.87       99.07     14.66 o 
  22   4  10      380.11      373.48     21.21 o 
   1   5  10        9.69        7.56      7.43 o 
   2   5  10      360.22      356.42     14.12 o 
   3   5  10      857.65      830.93     22.29 o 
   4   5  10       81.49       79.42      9.29 o 
   5   5  10      643.57      601.11     19.73 o 
   6   5  10      231.56      257.66     12.71 o 
   7   5  10      503.39      459.07     16.85 o 
   8   5  10      198.82      197.69     15.01 o 
   9   5  10     1378.70     1331.65     32.20 o 
  10   5  10      172.38      166.96     13.16 o 
  11   5  10     1251.12     1269.78     33.74 o 
  12   5  10       73.28       98.08     11.98 o 
  13   5  10      731.97      731.28     24.00 o 
  14   5  10      382.23      376.59     18.32 o 
  15   5  10     1355.61     1316.23     35.89 o 
  16   5  10      459.45      463.90     24.32 o 
  17   5  10      274.56      273.94     17.08 o 
  18   5  10        0.12        5.47     11.55 o 
  19   5  10      127.91      129.83     15.14 o 
  20   5  10      150.78      149.29     18.00 o 
   0   6  10     1475.13     1425.86     47.64 o 
   1   6  10       20.33       15.02     10.06 o 
   2   6  10      881.47      921.41     27.26 o 
   3   6  10      700.32      668.22     23.50 o 
   4   6  10     1145.41     1171.02     34.22 o 
   5   6  10      632.21      567.71     21.57 o 
   6   6  10     1233.59     1220.92     33.03 o 
   7   6  10     1227.24     1232.01     31.13 o 
   8   6  10      548.76      555.67     19.69 o 
   9   6  10       80.05       95.36     10.61 o 
  10   6  10      915.57      928.85     25.40 o 
  11   6  10      154.61      169.30     13.88 o 
  12   6  10      295.49      324.02     17.04 o 
  13   6  10      131.12      127.72     13.72 o 
  14   6  10       89.99       89.90     16.17 o 
  15   6  10      123.34      100.63     13.84 o 
  16   6  10      325.16      300.80     18.05 o 
  17   6  10      153.42      182.23     16.74 o 
  18   6  10      391.32      420.55     22.73 o 
   1   7  10      176.37      189.80     14.37 o 
   2   7  10      260.32      226.08     15.17 o 
   3   7  10     1794.24     1807.66     45.23 o 
   4   7  10      473.68      475.87     19.91 o 
   5   7  10     2313.40     2290.65     53.77 o 
   6   7  10      737.88      748.15     25.28 o 
   7   7  10     1331.78     1317.28     48.40 o 
   8   7  10       89.26       95.98     13.05 o 
   9   7  10      481.80      477.78     20.91 o 
  10   7  10      167.28      209.90     15.44 o 
  11   7  10      331.85      342.13     20.02 o 
  12   7  10      344.28      368.97     21.11 o 
  13   7  10      193.40      178.80     17.34 o 
  14   7  10       98.92      102.68     14.15 o 
  15   7  10      542.57      601.21     24.20 o 
  16   7  10      161.57      155.97     16.00 o 
   0   8  10     2118.04     2209.76     76.78 o 
   1   8  10      379.50      371.63     18.97 o 
   2   8  10     1072.50     1140.44     32.66 o 
   3   8  10       86.71       76.92     12.71 o 
   4   8  10      441.69      452.29     20.60 o 
   5   8  10      112.20      124.05     20.08 o 
   6   8  10      596.37      601.27     22.97 o 
   7   8  10       50.17       66.65     13.24 o 
   8   8  10       70.80       76.28     15.03 o 
   9   8  10      154.27      149.89     15.34 o 
  10   8  10       14.02       16.21     12.09 o 
  11   8  10       20.01       19.55     14.37 o 
  12   8  10      101.45       66.34     15.37 o 
  13   8  10       95.61      130.33     17.15 o 
   1   9  10      187.22      178.64     16.12 o 
   2   9  10       11.02        0.32     12.14 o 
   3   9  10       86.10       86.24     14.44 o 
   4   9  10       87.57       94.37     14.31 o 
   5   9  10       27.37       17.83     12.50 o 
   6   9  10      237.67      272.97     23.59 o 
   7   9  10      603.52      637.75     25.32 o 
   8   9  10      440.90      460.76     22.14 o 
   2   0  11     1006.21      964.23     26.54 o 
   4   0  11     7391.10     7048.26    168.50 o 
   6   0  11     4335.31     4162.96    105.52 o 
   8   0  11     3873.16     3971.18     98.67 o 
  10   0  11     1175.02     1194.77     37.30 o 
  12   0  11     2388.81     2394.21     74.58 o 
  14   0  11     3411.75     3376.04    101.88 o 
  16   0  11     1280.32     1304.04     51.16 o 
  18   0  11     2719.87     2701.60     88.93 o 
  20   0  11      703.97      723.26     36.03 o 
  22   0  11      474.82      462.38     31.27 o 
   0   1  11      747.63      716.72     21.47 o 
   1   1  11     1471.25     1595.16     27.15 o 
   2   1  11     1082.64      989.46     20.30 o 
   3   1  11     1263.10     1358.30     25.11 o 
   4   1  11      468.08      474.05     12.41 o 
   5   1  11     1000.93     1031.13     22.93 o 
   6   1  11     1830.02     1722.29     33.88 o 
   7   1  11      653.27      679.59     18.88 o 
   8   1  11      435.92      416.06     14.44 o 
   9   1  11     1637.87     1624.18     36.13 o 
  10   1  11      290.90      290.98     12.90 o 
  11   1  11      383.02      372.09     14.63 o 
  12   1  11      489.97      475.08     16.61 o 
  13   1  11       99.63       86.52      9.81 o 
  14   1  11      631.69      586.69     19.03 o 
  15   1  11      133.59      137.71     12.82 o 
  16   1  11      175.76      184.22     17.33 o 
  17   1  11      772.51      777.10     25.48 o 
  18   1  11       64.80       54.23     11.94 o 
  19   1  11      356.90      365.68     19.13 o 
  20   1  11       70.61       69.83     12.98 o 
  21   1  11      579.78      577.74     23.35 o 
  22   1  11      102.43       84.34     16.43 o 
   1   2  11     1211.68     1143.39     21.39 o 
   2   2  11      959.40      985.85     20.00 o 
   3   2  11      339.44      327.54     10.78 o 
   4   2  11      507.40      505.99     13.75 o 
   5   2  11      613.06      551.84     14.27 o 
   6   2  11     1143.16     1155.85     26.61 o 
   7   2  11      588.36      553.23     20.40 o 
   8   2  11     4006.19     3859.32     73.25 o 
   9   2  11      311.30      301.06     12.98 o 
  10   2  11     3270.52     3187.41     63.00 o 
  11   2  11      289.11      284.58     18.72 o 
  12   2  11     3063.94     3045.68     61.53 o 
  13   2  11      309.60      299.52     13.73 o 
  14   2  11     2846.31     2864.67     59.40 o 
  15   2  11      201.07      205.52     12.51 o 
  16   2  11     1378.18     1441.56     33.90 o 
  17   2  11      103.96      100.73     12.62 o 
  18   2  11     1329.37     1361.39     40.83 o 
  19   2  11      106.50      108.25     15.48 o 
  20   2  11      627.71      624.80     31.69 o 
  21   2  11       37.31       42.10     14.61 o 
  22   2  11      183.44      182.43     19.13 o 
   0   3  11      294.39      293.05     16.73 o 
   1   3  11     1806.04     1911.55     37.57 o 
   2   3  11      218.66      245.84      9.61 o 
   3   3  11     2420.52     2469.88     43.14 o 
   4   3  11       47.52       39.41      6.43 o 
   5   3  11     1354.63     1387.29     26.59 o 
   6   3  11      190.27      204.10     11.08 o 
   7   3  11       11.80       17.52      7.03 o 
   8   3  11      163.02      190.62     13.06 o 
   9   3  11      315.83      300.77     12.05 o 
  10   3  11      444.45      415.53     14.46 o 
  11   3  11      590.11      590.20     19.12 o 
  12   3  11      289.80      277.44     14.05 o 
  13   3  11      222.60      206.88     14.26 o 
  14   3  11       50.18       55.81     11.13 o 
  15   3  11      221.31      220.42     17.35 o 
  16   3  11      331.75      334.48     19.26 o 
  17   3  11      215.39      198.67     15.11 o 
  18   3  11       16.41       12.85     11.12 o 
  19   3  11      926.86      969.78     29.75 o 
  20   3  11       22.96       11.58     15.52 o 
  21   3  11      431.61      467.16     27.22 o 
   1   4  11      387.33      386.77     13.01 o 
   2   4  11      429.43      384.95     16.10 o 
   3   4  11      317.86      283.02     11.43 o 
   4   4  11      111.01      112.19      9.85 o 
   5   4  11       14.04        5.64      7.76 o 
   6   4  11      678.54      722.43     20.55 o 
   7   4  11      828.02      799.70     24.58 o 
   8   4  11     1604.49     1615.55     41.24 o 
   9   4  11       88.60       87.16     11.32 o 
  10   4  11     2498.06     2508.88     56.80 o 
  11   4  11      134.94      129.55     12.69 o 
  12   4  11     2363.13     2359.22     54.62 o 
  13   4  11      682.85      624.65     22.91 o 
  14   4  11     1399.63     1398.21     37.40 o 
  15   4  11      647.54      637.46     23.83 o 
  16   4  11     1499.04     1477.58     39.15 o 
  17   4  11      227.17      250.79     16.73 o 
  18   4  11      364.96      329.86     22.74 o 
  19   4  11      438.67      437.80     21.20 o 
  20   4  11      163.83      173.24     16.63 o 
   0   5  11     1802.76     1795.89     63.26 o 
   1   5  11     1638.46     1588.75     37.66 o 
   2   5  11     1281.86     1208.03     33.84 o 
   3   5  11       18.55       14.58      8.51 o 
   4   5  11      194.11      183.16     11.65 o 
   5   5  11      657.79      708.49     21.04 o 
   6   5  11      273.99      285.03     14.80 o 
   7   5  11     1157.43     1190.75     29.05 o 
   8   5  11      388.96      380.56     21.81 o 
   9   5  11      630.60      683.97     23.79 o 
  10   5  11       19.76       27.47     10.48 o 
  11   5  11      160.82      158.19     13.59 o 
  12   5  11      139.46      158.09     13.73 o 
  13   5  11       50.76       50.47     11.90 o 
  14   5  11       64.39       67.17     12.50 o 
  15   5  11      140.61      141.75     14.29 o 
  16   5  11      432.68      426.56     32.52 o 
  17   5  11      163.00      167.95     15.90 o 
  18   5  11      122.11      114.08     15.15 o 
  19   5  11      143.52      143.44     15.92 o 
   1   6  11      123.73      148.01     13.17 o 
   2   6  11      576.46      606.15     22.24 o 
   3   6  11      219.68      244.40     17.02 o 
   4   6  11      720.96      748.89     28.16 o 
   5   6  11      215.52      206.41     14.44 o 
   6   6  11      534.53      563.64     21.21 o 
   7   6  11      470.12      464.88     19.68 o 
   8   6  11      288.72      315.61     16.97 o 
   9   6  11      120.64      134.58     13.22 o 
  10   6  11      529.62      534.13     21.28 o 
  11   6  11      155.64      145.77     13.91 o 
  12   6  11      609.38      571.39     22.64 o 
  13   6  11      124.52      126.29     13.90 o 
  14   6  11      256.64      260.33     17.24 o 
  15   6  11       25.61       27.57     12.48 o 
  16   6  11      348.41      339.67     19.40 o 
  17   6  11      804.39      884.98     30.52 o 
   0   7  11      169.99      157.61     20.12 o 
   1   7  11       78.64       77.07     12.60 o 
   2   7  11       16.23        2.63     10.85 o 
   3   7  11     1049.38     1121.21     31.47 o 
   4   7  11      281.90      273.18     16.87 o 
   5   7  11      661.50      713.47     24.66 o 
   6   7  11      724.68      698.42     25.54 o 
   7   7  11      776.35      799.87     27.17 o 
   8   7  11       27.95       36.62     12.00 o 
   9   7  11      403.21      422.40     24.57 o 
  10   7  11        3.99        0.19     12.67 o 
  11   7  11      651.72      583.70     26.77 o 
  12   7  11      257.04      206.38     18.16 o 
  13   7  11       88.66      109.20     16.60 o 
  14   7  11      167.77      179.97     18.41 o 
   1   8  11       44.87       39.50     12.66 o 
   2   8  11      210.87      246.21     16.74 o 
   3   8  11      189.50      208.99     16.50 o 
   4   8  11      181.30      184.44     15.80 o 
   5   8  11       30.03       42.61     12.84 o 
   6   8  11      291.27      313.55     18.79 o 
   7   8  11       93.03       95.20     14.35 o 
   8   8  11      357.68      373.06     19.55 o 
   9   8  11       49.37       50.39     15.03 o 
  10   8  11      347.45      314.74     21.96 o 
  11   8  11      373.97      407.37     23.92 o 
   0   9  11      378.19      380.43     29.34 o 
   1   9  11     1343.25     1482.44     43.62 o 
   2   9  11      617.16      646.65     25.68 o 
   3   9  11     1164.79     1241.27     37.65 o 
   4   9  11       35.89       17.84     13.15 o 
   0   0  12      121.53      154.99     18.49 o 
   2   0  12      691.93      813.89     27.62 o 
   4   0  12     3552.01     3536.97     89.34 o 
   6   0  12     1357.06     1260.16     37.77 o 
   8   0  12     3221.72     3182.18     95.51 o 
  10   0  12      516.20      519.48     26.08 o 
  12   0  12      168.22      141.66     17.66 o 
  14   0  12       35.22       28.18     15.01 o 
  16   0  12       60.66       69.38     17.08 o 
  18   0  12     1543.94     1596.43     59.33 o 
  20   0  12      661.80      691.45     37.87 o 
   1   1  12      578.72      571.74     13.84 o 
   2   1  12      149.37      159.21      7.43 o 
   3   1  12       21.88       30.82      7.37 o 
   4   1  12      263.64      241.94     11.23 o 
   5   1  12     1026.41     1103.91     26.87 o 
   6   1  12      427.16      422.45     14.94 o 
   7   1  12     1766.77     1799.16     37.30 o 
   8   1  12     1260.79     1123.95     27.72 o 
   9   1  12     2026.60     2029.57     43.62 o 
  10   1  12      483.88      464.61     16.21 o 
  11   1  12     1928.67     1938.95     41.17 o 
  12   1  12      983.23      982.69     28.46 o 
  13   1  12     2618.13     2655.92     58.92 o 
  14   1  12      426.47      396.13     17.97 o 
  15   1  12     1120.87     1188.59     32.71 o 
  16   1  12      149.05      169.47     14.12 o 
  17   1  12     1105.94     1141.59     33.21 o 
  18   1  12      387.80      394.47     19.21 o 
  19   1  12      511.64      546.87     23.40 o 
  20   1  12      109.76      114.35     16.72 o 
  21   1  12      534.76      606.01     28.16 o 
   0   2  12     4807.47     4870.39    108.80 o 
   1   2  12     1408.55     1423.61     27.38 o 
   2   2  12     2226.28     2302.92     40.35 o 
   3   2  12     1353.01     1328.07     26.39 o 
   4   2  12     1216.94     1260.10     27.02 o 
   5   2  12      513.78      529.09     15.82 o 
   6   2  12      833.47      870.49     21.27 o 
   7   2  12      213.74      222.58     11.81 o 
   8   2  12      721.82      735.27     20.83 o 
   9   2  12      316.68      291.66     16.20 o 
  10   2  12      396.10      404.95     15.28 o 
  11   2  12        0.39        0.37      8.09 o 
  12   2  12      321.11      311.01     14.84 o 
  13   2  12       88.74       95.24     10.47 o 
  14   2  12      307.68      381.10     15.91 o 
  15   2  12       51.09       70.71     13.06 o 
  16   2  12      114.76      147.29     15.38 o 
  17   2  12       14.50        0.84     12.08 o 
  18   2  12      207.83      219.44     18.57 o 
  19   2  12      131.53       90.06     15.67 o 
  20   2  12      157.45      154.28     18.10 o 
  21   2  12      257.48      234.90     20.33 o 
   1   3  12       46.56       66.70      7.92 o 
   2   3  12       35.33       26.43      7.15 o 
   3   3  12      593.79      540.31     14.67 o 
   4   3  12      193.68      183.06      9.92 o 
   5   3  12     1246.62     1184.03     26.04 o 
   6   3  12      229.23      232.91     11.06 o 
   7   3  12      807.52      826.23     20.91 o 
   8   3  12       94.07      101.12      9.16 o 
   9   3  12     1695.33     1679.80     41.95 o 
  10   3  12      174.13      177.32     12.27 o 
  11   3  12     1878.21     1828.34     40.87 o 
  12   3  12      561.71      573.49     19.69 o 
  13   3  12     1286.20     1307.87     32.96 o 
  14   3  12       13.78       17.55      9.77 o 
  15   3  12     1781.92     1799.39     42.73 o 
  16   3  12       22.46       13.61     11.27 o 
  17   3  12     1719.72     1736.64     45.04 o 
  18   3  12       23.15       25.53     13.59 o 
  19   3  12      829.13      862.29     32.20 o 
  20   3  12       29.59        7.10     15.95 o 
   0   4  12     1949.38     1899.52     54.24 o 
   1   4  12      709.81      695.54     21.39 o 
   2   4  12     4761.94     4708.59     83.20 o 
   3   4  12      390.22      414.93     19.19 o 
   4   4  12     2460.25     2442.41     57.41 o 
   5   4  12      243.96      227.26     17.32 o 
   6   4  12      879.72      908.36     27.52 o 
   7   4  12      253.47      233.02     16.69 o 
   8   4  12      317.54      314.07     15.82 o 
   9   4  12      222.12      221.01     14.43 o 
  10   4  12       91.01       76.34     11.84 o 
  11   4  12       58.82       40.79     11.21 o 
  12   4  12      212.74      269.94     35.08 o 
  13   4  12       19.72       22.42     11.08 o 
  14   4  12       60.58       58.86     12.01 o 
  15   4  12      274.63      283.75     17.01 o 
  16   4  12        5.70       16.53     11.55 o 
  17   4  12      321.55      340.97     18.97 o 
  18   4  12      185.42      187.14     16.56 o 
  19   4  12       64.61       79.92     14.18 o 
   1   5  12       47.01       49.95     10.80 o 
   2   5  12      287.08      300.20     15.87 o 
   3   5  12      168.99      185.24     16.51 o 
   4   5  12      394.36      393.82     20.20 o 
   5   5  12     1191.17     1219.59     30.10 o 
   6   5  12      195.80      213.24     13.93 o 
   7   5  12      704.32      700.08     23.43 o 
   8   5  12        7.49       12.13     10.15 o 
   9   5  12     1817.61     1824.24     45.07 o 
  10   5  12      107.54      117.32     14.29 o 
  11   5  12      854.58      854.55     27.46 o 
  12   5  12      453.88      459.50     23.21 o 
  13   5  12     1124.04     1100.67     32.85 o 
  14   5  12      458.40      490.83     23.91 o 
  15   5  12     1854.86     1909.43     47.19 o 
  16   5  12      184.91      187.71     16.38 o 
  17   5  12      613.86      672.67     25.59 o 
   0   6  12     4558.25     4574.87    134.79 o 
   1   6  12       80.57       87.46     12.16 o 
   2   6  12      875.89      925.39     28.82 o 
   3   6  12      511.47      521.52     20.95 o 
   4   6  12     1689.14     1739.66     43.24 o 
   5   6  12      583.77      585.94     22.00 o 
   6   6  12     1182.62     1147.58     36.56 o 
   7   6  12      210.36      208.93     17.15 o 
   8   6  12     1452.29     1482.07     44.92 o 
   9   6  12       13.79        1.14     12.48 o 
  10   6  12      613.05      620.92     26.39 o 
  11   6  12       69.58       70.79     13.38 o 
  12   6  12      210.52      176.57     15.44 o 
  13   6  12      119.29       99.40     14.27 o 
  14   6  12      373.63      361.52     19.94 o 
  15   6  12      141.32      174.92     16.54 o 
   1   7  12       18.89       25.04     11.47 o 
   2   7  12      110.26      155.07     14.49 o 
   3   7  12      300.74      324.23     17.96 o 
   4   7  12      489.67      458.02     20.89 o 
   5   7  12      550.51      587.62     23.00 o 
   6   7  12      375.39      378.21     21.77 o 
   7   7  12      329.94      311.76     20.19 o 
   8   7  12      907.65      820.45     32.04 o 
   9   7  12     1159.78     1231.32     39.89 o 
  10   7  12      326.36      334.91     21.36 o 
  11   7  12     1030.23      994.95     36.69 o 
  12   7  12      112.74      123.09     17.09 o 
   0   8  12     1477.46     1519.21    104.74 o 
   1   8  12      764.33      814.44     28.42 o 
   2   8  12      386.28      382.75     20.47 o 
   3   8  12      257.28      246.22     17.76 o 
   4   8  12     2130.46     2184.18     72.63 o 
   5   8  12       38.56       46.83     13.23 o 
   6   8  12     1161.61     1173.61     38.61 o 
   7   8  12      347.67      361.67     22.64 o 
   8   8  12      567.69      609.52     28.02 o 
   2   0  13       82.51       98.10     11.47 o 
   4   0  13     1303.70     1349.38     41.05 o 
   6   0  13      199.76      218.10     18.37 o 
   8   0  13     3833.01     3891.52    113.32 o 
  10   0  13     2699.77     2750.44     88.07 o 
  12   0  13     1429.91     1510.17     55.53 o 
  14   0  13     2891.97     3102.24     94.25 o 
  16   0  13      716.59      786.40     37.66 o 
  18   0  13     1545.45     1513.95     57.70 o 
  20   0  13      221.91      249.50     25.92 o 
   0   1  13      380.16      386.44     15.81 o 
   1   1  13     3393.93     3199.88     55.16 o 
   2   1  13      141.41      123.18      8.82 o 
   3   1  13     3711.40     3497.71     63.15 o 
   4   1  13       11.25        5.51      7.55 o 
   5   1  13     3174.81     2983.81     59.44 o 
   6   1  13      983.89      934.65     24.77 o 
   7   1  13      741.70      705.92     21.01 o 
   8   1  13       51.27       49.22      8.98 o 
   9   1  13     1353.96     1321.93     34.63 o 
  10   1  13      412.50      408.38     19.92 o 
  11   1  13      152.09      142.93     12.75 o 
  12   1  13      375.74      395.91     17.93 o 
  13   1  13      107.31      102.95     12.36 o 
  14   1  13      281.71      275.34     16.06 o 
  15   1  13      351.67      367.28     18.10 o 
  16   1  13      295.24      332.53     23.06 o 
  17   1  13      818.41      847.49     28.11 o 
  18   1  13      128.71      148.51     17.02 o 
  19   1  13      735.24      759.12     30.37 o 
   1   2  13      124.26      118.34      8.74 o 
   2   2  13      271.68      256.77     13.74 o 
   3   2  13       96.73       98.28      8.68 o 
   4   2  13      469.64      437.91     14.35 o 
   5   2  13     1194.15     1111.86     25.50 o 
   6   2  13     1533.21     1513.84     32.29 o 
   7   2  13      678.20      638.53     18.49 o 
   8   2  13     1412.14     1421.90     31.06 o 
   9   2  13      108.27       98.12     10.11 o 
  10   2  13     1544.08     1574.47     35.23 o 
  11   2  13      267.06      278.54     14.04 o 
  12   2  13     2699.76     2688.92     59.54 o 
  13   2  13      468.63      445.87     21.44 o 
  14   2  13     2001.49     1951.77     52.99 o 
  15   2  13        4.71       17.64     12.07 o 
  16   2  13     1020.96     1042.42     46.72 o 
  17   2  13      200.44      228.55     18.54 o 
  18   2  13      944.70      972.73     35.06 o 
  19   2  13      127.29      137.47     17.73 o 
   0   3  13      521.41      523.37     22.77 o 
   1   3  13     3692.04     3568.60     64.66 o 
   2   3  13      176.39      171.10     11.03 o 
   3   3  13     2071.94     1969.70     43.17 o 
   4   3  13      134.88      150.71     10.95 o 
   5   3  13     1320.36     1384.86     29.76 o 
   6   3  13       37.73       23.50      7.79 o 
   7   3  13     2309.26     2307.39     48.95 o 
   8   3  13       46.32       38.48      9.14 o 
   9   3  13      449.97      432.61     17.02 o 
  10   3  13      518.86      526.86     21.84 o 
  11   3  13      121.55      113.07     11.61 o 
  12   3  13       73.37       66.07     10.74 o 
  13   3  13      287.45      320.17     15.88 o 
  14   3  13      198.21      199.86     14.05 o 
  15   3  13      133.58      125.91     14.29 o 
  16   3  13        1.65       11.17     11.74 o 
  17   3  13      414.27      425.78     21.08 o 
  18   3  13       63.77       79.52     14.77 o 
   1   4  13      155.45      157.32     11.28 o 
   2   4  13      214.15      224.55     12.44 o 
   3   4  13      681.48      675.82     24.45 o 
   4   4  13      546.48      570.27     21.60 o 
   5   4  13       26.68       29.20     10.15 o 
   6   4  13     1121.92     1162.02     31.56 o 
   7   4  13       39.82       38.63     10.64 o 
   8   4  13     1134.93     1107.18     30.47 o 
   9   4  13      306.79      281.38     16.13 o 
  10   4  13     1655.10     1637.25     41.61 o 
  11   4  13      169.64      165.92     14.43 o 
  12   4  13     1317.87     1229.47     34.87 o 
  13   4  13      732.66      736.10     26.17 o 
  14   4  13      845.48      883.15     32.17 o 
  15   4  13      264.55      287.17     20.16 o 
  16   4  13     1654.10     1698.59     44.26 o 
  17   4  13        7.91        0.24     14.00 o 
   0   5  13      165.72      208.72     24.85 o 
   1   5  13     2032.58     2052.80     48.91 o 
   2   5  13      189.90      179.47     13.84 o 
   3   5  13     1956.72     1936.74     56.27 o 
   4   5  13      293.17      291.52     18.16 o 
   5   5  13     2243.08     2171.13     56.86 o 
   6   5  13       27.42       55.15     12.82 o 
   7   5  13      105.75      110.88     12.82 o 
   8   5  13      536.73      583.13     22.05 o 
   9   5  13        2.00       15.28     10.60 o 
  10   5  13      330.91      343.44     17.86 o 
  11   5  13       33.63       25.70     11.70 o 
  12   5  13       74.02       86.90     13.76 o 
  13   5  13       28.65       37.16     12.63 o 
  14   5  13       80.53       65.60     13.53 o 
  15   5  13       35.08       44.81     13.38 o 
   1   6  13      321.82      343.74     17.93 o 
   2   6  13      190.36      224.02     15.57 o 
   3   6  13      264.42      270.24     16.53 o 
   4   6  13      513.80      523.02     23.82 o 
   5   6  13      182.23      178.90     16.80 o 
   6   6  13      774.15      757.13     32.04 o 
   7   6  13      133.23      159.28     16.68 o 
   8   6  13      962.06      983.84     34.86 o 
   9   6  13      392.93      400.18     22.52 o 
  10   6  13      876.44      847.68     31.61 o 
  11   6  13       89.86       90.77     19.82 o 
  12   6  13      679.32      705.45     29.25 o 
  13   6  13      138.39      173.47     18.24 o 
   0   7  13      540.18      563.60     33.11 o 
   1   7  13     1596.49     1693.91     44.37 o 
   2   7  13      135.44      141.86     15.27 o 
   3   7  13      634.19      628.89     24.67 o 
   4   7  13       58.33       59.43     14.46 o 
   5   7  13       95.59       76.12     15.52 o 
   6   7  13      422.95      420.39     23.34 o 
   7   7  13      647.00      617.17     27.03 o 
   8   7  13       38.43       16.62     14.34 o 
   9   7  13      490.75      556.65     26.35 o 
   0   0  14     3556.94     3258.81    121.76 o 
   2   0  14     2992.04     2811.96     73.86 o 
   4   0  14     2565.74     2379.48     75.74 o 
   6   0  14     1827.07     1899.66     62.01 o 
   8   0  14      734.20      799.79     35.11 o 
  10   0  14      117.75      129.62     18.00 o 
  12   0  14      698.32      769.96     54.01 o 
  14   0  14        2.35       12.88     16.11 o 
  16   0  14      667.03      736.43     37.22 o 
  18   0  14     1777.04     1905.80     67.90 o 
   1   1  14      405.40      395.44     14.78 o 
   2   1  14      375.87      356.86     13.00 o 
   3   1  14      332.04      313.64     12.72 o 
   4   1  14      152.06      167.37     10.35 o 
   5   1  14     1210.05     1213.23     26.74 o 
   6   1  14      116.08      142.76     12.31 o 
   7   1  14     1757.08     1765.77     42.48 o 
   8   1  14      184.86      184.37     13.34 o 
   9   1  14     1716.99     1769.25     43.53 o 
  10   1  14      108.15      119.64     12.39 o 
  11   1  14     2383.55     2369.70     55.17 o 
  12   1  14      209.10      216.29     14.89 o 
  13   1  14     1823.92     1852.57     46.64 o 
  14   1  14       33.87       20.12     11.41 o 
  15   1  14     1215.41     1237.01     34.77 o 
  16   1  14      515.11      544.48     25.52 o 
  17   1  14      957.45      928.05     33.91 o 
  18   1  14       94.93      101.98     16.92 o 
   0   2  14     2142.04     2041.44     68.05 o 
   1   2  14      439.48      434.10     20.87 o 
   2   2  14     2727.75     2646.76     53.92 o 
   3   2  14      338.53      320.31     14.08 o 
   4   2  14     1629.91     1622.10     35.76 o 
   5   2  14        1.25        1.05      7.31 o 
   6   2  14     1342.49     1302.09     29.99 o 
   7   2  14      251.34      256.17     12.46 o 
   8   2  14     1195.19     1199.64     27.58 o 
   9   2  14       14.42       27.19      9.36 o 
  10   2  14      553.17      522.88     18.79 o 
  11   2  14      100.12      121.45     14.35 o 
  12   2  14       49.96       51.08     13.11 o 
  13   2  14       84.08       99.80     14.91 o 
  14   2  14      289.79      305.04     19.47 o 
  15   2  14        6.23       -1.69     12.80 o 
  16   2  14       89.53      106.91     16.41 o 
  17   2  14      342.94      393.65     25.68 o 
   1   3  14       71.44       91.32     13.27 o 
   2   3  14      254.99      260.43     14.29 o 
   3   3  14      915.42      926.99     24.78 o 
   4   3  14       14.44       16.99      8.62 o 
   5   3  14      667.05      654.23     23.27 o 
   6   3  14       10.99        9.64      9.92 o 
   7   3  14     1313.36     1294.59     36.31 o 
   8   3  14       98.37      104.27     11.09 o 
   9   3  14     1545.85     1595.38     36.79 o 
  10   3  14      145.13      126.82     12.00 o 
  11   3  14     1595.72     1513.68     37.10 o 
  12   3  14      450.08      460.86     20.35 o 
  13   3  14     1217.99     1202.40     34.39 o 
  14   3  14      235.83      254.36     17.28 o 
  15   3  14     1675.84     1736.43     45.09 o 
  16   3  14       77.48       61.75     13.74 o 
   0   4  14     1002.10     1056.45     51.03 o 
   1   4  14       94.02       99.96     16.19 o 
   2   4  14     1487.90     1502.88     38.63 o 
   3   4  14      427.34      460.43     18.79 o 
   4   4  14      971.81      973.82     31.26 o 
   5   4  14      146.04      157.57     13.39 o 
   6   4  14      936.82      954.96     28.98 o 
   7   4  14      497.82      497.36     20.26 o 
   8   4  14      368.47      335.42     17.72 o 
   9   4  14      129.25      112.84     12.88 o 
  10   4  14       49.48       43.45     11.88 o 
  11   4  14      326.49      366.58     18.99 o 
  12   4  14       85.86       91.90     13.71 o 
  13   4  14      260.50      315.91     26.03 o 
  14   4  14        5.20        2.46     11.66 o 
  15   4  14       20.01       10.86     13.89 o 
   1   5  14       30.51       24.70     12.25 o 
   2   5  14       57.49       75.88     13.73 o 
   3   5  14      220.34      231.42     17.82 o 
   4   5  14        5.73        4.40     12.31 o 
   5   5  14      803.11      795.11     29.38 o 
   6   5  14     1006.61     1011.16     33.75 o 
   7   5  14      714.42      738.60     29.05 o 
   8   5  14      295.55      324.79     19.83 o 
   9   5  14      981.36     1050.43     32.47 o 
  10   5  14      171.70      202.67     15.82 o 
  11   5  14     1059.28     1119.99     33.49 o 
  12   5  14       58.28       52.79     13.33 o 
  13   5  14      965.80      965.74     31.95 o 
   0   6  14     1085.13     1222.97     49.56 o 
   1   6  14      364.65      370.53     21.45 o 
   2   6  14      368.38      371.29     21.87 o 
   3   6  14      114.17      151.97     16.47 o 
   4   6  14      366.23      384.58     21.89 o 
   5   6  14       45.11       33.48     13.75 o 
   6   6  14      316.02      283.51     20.15 o 
   7   6  14      215.47      238.12     18.98 o 
   8   6  14      144.81      137.49     17.09 o 
   9   6  14      125.30      152.06     18.91 o 
  10   6  14      110.37      151.23     17.55 o 
   1   7  14      101.43      121.49     17.17 o 
   2   7  14      271.55      306.95     22.12 o 
   3   7  14      133.41      132.33     17.31 o 
   4   7  14      286.83      322.42     21.62 o 
   2   0  15      338.42      332.52     22.55 o 
   4   0  15      123.36      136.69     17.34 o 
   6   0  15      641.91      602.64     31.83 o 
   8   0  15      510.73      492.70     27.39 o 
  10   0  15      326.35      290.44     23.54 o 
  12   0  15       57.31       41.52     16.46 o 
  14   0  15      461.28      446.00     28.98 o 
   0   1  15      103.32       84.11     15.63 o 
   1   1  15      997.49     1035.99     29.38 o 
   2   1  15        6.31        0.41      8.87 o 
   3   1  15     1172.43     1102.14     33.90 o 
   4   1  15       25.22       27.22      9.72 o 
   5   1  15      710.59      722.99     21.77 o 
   6   1  15        3.31       -1.42      8.44 o 
   7   1  15      581.82      594.89     21.85 o 
   8   1  15       62.94       63.29     11.44 o 
   9   1  15      360.38      350.64     17.35 o 
  10   1  15      163.98      188.49     14.25 o 
  11   1  15      122.79      147.06     14.01 o 
  12   1  15      281.30      296.89     17.25 o 
  13   1  15       45.38       47.41     12.22 o 
  14   1  15      238.44      228.24     18.57 o 
  15   1  15       24.33       26.35     15.03 o 
   1   2  15      336.86      340.31     24.96 o 
   2   2  15      156.82      164.03     12.79 o 
   3   2  15      129.13      125.21     12.06 o 
   4   2  15      689.54      697.37     28.38 o 
   5   2  15       73.09       86.07     10.44 o 
   6   2  15       67.60       82.79     11.40 o 
   7   2  15       76.44       99.90     12.49 o 
   8   2  15      199.28      196.98     13.00 o 
   9   2  15        8.23        1.00     10.22 o 
  10   2  15      316.81      324.89     17.79 o 
  11   2  15        9.24        1.54     10.58 o 
  12   2  15      879.94      866.60     29.10 o 
  13   2  15      730.01      767.20     27.07 o 
  14   2  15      463.67      461.53     23.65 o 
  15   2  15      205.18      224.15     19.01 o 
   0   3  15      143.42      154.94     18.04 o 
   1   3  15     1731.58     1772.68     42.52 o 
   2   3  15       50.44       63.00     10.91 o 
   3   3  15      754.54      797.18     25.84 o 
   4   3  15       97.26      103.67     17.35 o 
   5   3  15      973.51     1007.66     30.01 o 
   6   3  15       38.37       42.79     11.04 o 
   7   3  15      358.41      377.06     18.03 o 
   8   3  15       66.34       82.12     12.38 o 
   9   3  15      477.10      465.64     22.60 o 
  10   3  15      117.87      139.42     16.32 o 
  11   3  15       83.16       91.89     14.99 o 
  12   3  15       78.37       86.19     13.63 o 
  13   3  15       44.33       51.00     13.29 o 
  14   3  15       56.18       67.79     14.01 o 
   1   4  15      175.83      189.36     18.49 o 
   2   4  15       30.64       14.04     13.62 o 
   3   4  15       30.10       18.33     11.99 o 
   4   4  15       85.91      102.71     14.50 o 
   5   4  15      349.68      363.60     18.13 o 
   6   4  15      319.68      287.95     16.96 o 
   7   4  15      180.17      202.57     15.25 o 
   8   4  15      951.30      906.32     36.93 o 
   9   4  15      427.78      468.97     20.73 o 
  10   4  15      305.11      305.64     18.12 o 
  11   4  15      131.53      136.33     14.81 o 
  12   4  15      870.29      856.63     32.53 o 
   0   5  15      236.00      264.44     29.96 o 
   1   5  15      939.84      932.20     37.74 o 
   2   5  15       94.52       97.05     17.09 o 
   3   5  15     1370.05     1373.52     41.88 o 
   4   5  15      180.34      209.35     17.84 o 
   5   5  15     1118.77     1117.52     37.29 o 
   6   5  15       81.95       77.74     14.99 o 
   7   5  15      716.44      775.26     29.58 o 
   8   5  15      180.85      220.39     18.77 o 
   9   5  15      228.94      253.51     19.32 o 
   1   6  15       88.11       98.68     19.03 o 
   2   6  15       90.28      116.74     19.11 o 
   3   6  15        6.31       23.15     14.21 o 
   4   6  15       71.10       67.72     15.04 o 
   5   6  15      192.59      227.14     19.30 o 
   0   0  16     1591.11     1641.86     99.77 o 
   2   0  16     1299.01     1315.90     60.34 o 
   4   0  16      436.07      425.82     25.65 o 
   6   0  16      545.94      573.31     31.03 o 
   8   0  16       30.90       36.17     16.64 o 
  10   0  16      208.26      225.02     38.26 o 
  12   0  16      110.89       99.82     21.57 o 
   1   1  16       44.44       24.27     11.24 o 
   2   1  16      179.39      182.66     15.11 o 
   3   1  16      395.61      415.53     20.07 o 
   4   1  16      246.43      235.34     16.68 o 
   5   1  16      446.97      466.97     26.57 o 
   6   1  16       62.89       70.92     13.29 o 
   7   1  16      659.15      622.64     24.83 o 
   8   1  16       50.60       68.67     11.12 o 
   9   1  16      384.49      383.40     18.65 o 
  10   1  16       92.15       89.32     13.31 o 
  11   1  16      529.50      499.58     21.71 o 
  12   1  16      435.18      442.83     24.50 o 
   0   2  16      250.87      233.54     21.17 o 
   1   2  16       59.39       76.48     11.61 o 
   2   2  16     1241.86     1216.25     33.12 o 
   3   2  16        7.13        8.34     11.47 o 
   4   2  16      551.66      530.52     23.29 o 
   5   2  16      170.49      196.45     16.04 o 
   6   2  16      387.11      376.03     23.48 o 
   7   2  16      115.67      112.33     14.96 o 
   8   2  16      152.53      164.48     16.17 o 
   9   2  16       95.70      146.68     16.13 o 
  10   2  16      100.06      100.45     15.32 o 
  11   2  16      243.58      277.94     19.53 o 
  12   2  16       39.94       32.83     12.63 o 
   1   3  16       15.58        3.14     11.47 o 
   2   3  16       70.88      101.70     13.86 o 
   3   3  16        5.71       11.16     11.67 o 
   4   3  16       64.95       52.96     13.13 o 
   5   3  16       28.48       39.28     12.92 o 
   6   3  16       99.52       99.55     14.76 o 
   7   3  16      345.44      350.67     20.62 o 
   8   3  16      138.76      147.90     16.29 o 
   9   3  16      470.83      510.24     24.93 o 
  10   3  16       53.95       60.65     14.84 o 
   0   4  16      724.96      719.31     79.48 o 
   1   4  16      296.35      287.24     22.23 o 
   2   4  16      266.39      290.53     26.35 o 
   3   4  16      179.82      200.56     19.90 o 
   4   4  16      289.11      339.61     23.37 o 
   5   4  16      218.38      239.91     21.09 o 
   6   4  16     1016.93     1049.74     41.17 o 
   7   4  16       10.54        8.40     13.49 o 
   8   4  16      326.04      333.90     22.60 o 
   1   5  16       54.19       49.31     16.72 o 
   2   5  16      311.11      315.46     24.02 o 
   3   5  16       13.05       21.28     16.03 o 
   2   0  17      409.47      501.76     37.41 o 
   4   0  17      267.17      311.97     31.09 o 
   6   0  17      876.75      916.91     51.37 o 
   8   0  17      170.20      188.40     21.72 o 
   0   1  17       96.01      161.24     51.70 o 
   1   1  17      363.38      366.77     22.56 o 
   2   1  17      893.76     1012.00     38.18 o 
   3   1  17       99.81       83.11     18.93 o 
   4   1  17      147.95      188.00     24.19 o 
   5   1  17      296.52      308.12     23.95 o 
   6   1  17      204.07      250.25     18.16 o 
   7   1  17      177.12      191.42     17.17 o 
   8   1  17      283.16      316.97     21.06 o 
   1   2  17        6.87       28.40     12.64 o 
   2   2  17       41.36       17.70     12.61 o 
   3   2  17      453.89      542.87     35.70 o 
   4   2  17      427.48      457.37     25.54 o 
   5   2  17      127.16      162.09     18.97 o 
   6   2  17      485.03      569.91     28.88 o 
   7   2  17       45.39       54.46     19.87 o 
   0   3  17      341.74      380.53     33.63 o 
   1   3  17      124.77       95.91     16.90 o 
   2   3  17      164.73      184.57     19.22 o 
   3   3  17      466.92      448.57     29.69 o 
   4   3  17       90.39       60.87     16.26 o 
   5   3  17      225.92      259.20     21.36 o 
                                                 
